# Supplementary material for: Morphology, Ultrastructure, and Mitochondrial Genome of the Marine Non-Photosynthetic Bicosoecid Cafileria marina Gen. et sp. nov
Source: Microorganisms. 2019 Aug 5;7(8):240. doi: 10.3390/microorganisms7080240 (PMC6723347; doi:10.3390/microorganisms7080240)
Supplement: Supplementary file 1 [file microorganisms-07-00240-s001.zip]

Archive with 13 entries (10 files):
- Supplementary_data/
- Supplementary_data/Table_S2.xlsx
- __MACOSX/
- __MACOSX/Supplementary_data/
- __MACOSX/Supplementary_data/._Table_S2.xlsx
- Supplementary_data/Figure_S1.tiff
- __MACOSX/Supplementary_data/._Figure_S1.tiff
- Supplementary_data/Figure-S2.pdf
- __MACOSX/Supplementary_data/._Figure-S2.pdf
- Supplementary_data/bico-outgroup-aln.nex
- __MACOSX/Supplementary_data/._bico-outgroup-aln.nex
- Supplementary_data/Table_S1.xlsx
- __MACOSX/Supplementary_data/._Table_S1.xlsx
