# Supplementary material for: Morphology, Ultrastructure, and Mitochondrial Genome of the Marine Non-Photosynthetic Bicosoecid Cafileria marina Gen. et sp. nov
Source: Microorganisms. 2019 Aug 5;7(8):240. doi: 10.3390/microorganisms7080240 (PMC6723347; doi:10.3390/microorganisms7080240)
Supplement: Supplementary file 1 [file microorganisms-07-00240-s001.zip › Supplementary_data/Table_S2.xlsx]

## Sheet: rna.tsv
			rRNAs							tRNAs																						notes:	SUM
organism	higher taxon	accession	rnl	rnl a	rnl b	rns	rns a	rns b	rrn5	trn*	trnA	trnC	trnD	trnE	trnF	trnG	trnH	trnI	trnK	trnL	trnM	trnN	trnP	trnQ	trnR	trnS	trnT	trnV	trnW	trnX	trnY
Moneuplotes minuta	Ciliophora	GQ903130.1	1	0	0	1	0	0	0	0	0	0	0	1	1	0	1	0	0	0	2	0	0	2	0	0	0	0	1	0	1		9
Nyctotherus ovalis	Ciliophora	GU057832.1	1&	0	0	1&	0	0	0	0	0	0	0	0	1	0	0	0	0	0	0	0	0	0	0	0	0	0	1	0	1	&= rDNA is not robustly delimited	3
Paramecium caudatum	Ciliophora	NC_014262.1	0	1	1	1	1	1	0	0	0	0	0	0	1	0	0	0	0	0	0	0	0	0	0	0	0	0	1	0	1		3
Tetrahymena thermophila	Ciliophora	AF396436.1	0	2	2	0	1	1	0	0	0	0	0	1	1	0	1	0	0	2	1	0	0	0	0	0	0	0	1	0	1		8
Cafeteria roenbergensis	Bicosoecida	AF193903.1	1	0	0	1	0	0	0	0	1	1	1	1	1	1	1	2	1	1	3	1	1	1	1	2	0	1	1	0	1		23
Cafileria marina	Bicosoecida		1	0	0	1	0	0	0	0	0	1	1	1	1	0	1	1	1	2	3	1	1	1	1	2	0	1	1	0	1		21
Blastocystis sp. ATCC 50177/Nand II	Blastocystis	NC_011213.1	1	0	0	1	0	0	0	0	1	1	1	1	1	0	1	1	1	1	3	1	1	0	0	0	0	0	1	0	1		16
Thraustochytrium aureum	Labyrinthulomycetes	AF288091	1	0	0	1	0	0	1	0	1	1	1	1	1	1	1	1	1	2	2	1	1	1	0	2	0	1	1	0	1		21
Proteromonas lacertae	Opalinida	NC_014338	2	0	0	2	0	0	0	0	2	2	2	2	2	2	2	2	2	4	6	2	2	2	2	3	0	2	2	0	2		45
Aphanomyces invadans	Oomycetes	KX405005.1	2	0	0	2	0	0	0	0	1	1	2	2	1	3	1	2	1	2	4	1	2	1	3	3	0	1	2	0	1		34
Pseudoperonospora cubensis	Oomycetes	KT072718.1	1	0	0	1	0	0	0	0	1	1	1	1	1	2	1	1	1	2	3	1	1	1	2	2	0	1	1	0	1		25
Pythium ultimum	Oomycetes	GU138663.1	2	0	0	2	0	0	0	0	2	2	1	1	1	4	1	1	2	4	6	2	2	1	3	4	0	1	2	0	2		42
Saprolegnia ferax	Oomycetes	NC_005984.1	2	0	0	2	0	0	0	0	1	1	1	1	2	2	1	3	1	2	3	1	1	2	3	2	0	2	1	0	1		31
Thraustotheca clavata	Oomycetes	KF226725.1	2	0	0	2	0	0	0	0	1	1	1	1	2	2	1	2	1	3	3	1	1	2	3	2	0	2	1	0	1		31
Monodopsis sp. MarTras21	Eustigmatophyceae	KU501222.1	1	0	0	1	0	0	1	0	1	1	1	1	1	2	1	2	1	4	3	1	1	1	2	2	1	1	1	0	2		30
Nannochloropsis oculata	Eustigmatophyceae	KJ410688.1	1	0	0	1	0	0	1	0	1	1	1	1	1	2	1	1	1	3	3	1	1	1	2	2	0	1	1	0	1		26
Vischeria sp. CAUP Q 202	Eustigmatophyceae	KU501221.1	1	0	0	1	0	0	1	0	1	1	1	1	1	2	1	2	1	4	3	1	1	1	2	2	0	1	1	1	1	trnX = (uuaa)	29
Ochromonas danica	Chrysophyceae	NC_002571.1	1	0	0	1	0	0	0	0	1	2	1	1	1	1	1	5	1	2	6	1	1	2	1	2	0	1	1	0	1		32
Costaria costata	PX Clade	NC_023506.1	1	0	0	1	0	0	1	0	1	1	1	1	1	1	1	1	2	3	3	1	1	1	1	2	0	1	1	0	1		25
Ectocarpus siliculosus	PX Clade	NC_030223.1	1	0	0	1	0	0	1	0	1	1	1	1	1	1	1	1	1	3	3	1	1	1	1	3	0	1	1	0	1		25
Undaria pinnatifida	PX Clade	NC_023354.1	1	0	0	1	0	0	1	0	1	1	1	1	1	1	1	2	1	3	3	1	1	1	1	2	0	1	1	1	1	trnX = (agaa)	26
Synura synuroidea	Synurophyceae	NC_002174.1	1	0	0	1	0	0	0	1	1	1	1	1	1	1	1	2	1	2	3	1	1	1	1	2	0	1	1	0	1	trn* = possibly suppressor tRNA with CUA anticodon	25
Dictyota dichotoma	Dictyochophyceae	NC_007685.1	1	0	0	1	0	0	1	0	1	1	1	1	1	1	1	2	3	3	3	1	1	1	1	2	0	1	1	0	1		27
Endosymbiont of Durinskia baltica	Bacillariophyceae	JN378735.1	1	0	0	1	0	0	0	0	1	1	1	0	1	1	1	2	1	2	3	1	1	1	2	2	0	1	1	0	1		24
Phaeodactylum tricornutum	Bacillariophyceae	NC_016739.1	1	0	0	3	0	0	0	0	1	1	1	1	1	1	1	2	1	2	3	1	1	1	2	2	0	1	1	0	1		25
Thalassiosira pseudonana	Bacillariophyceae	DQ186202.1	1	0	0	1	0	0	0	0	1	1	1	1	1	1	1	2	1	2	4	1	1	1	2	2	0	1	2	0	1		27
Ulnaria acus	Bacillariophyceae	NC_013710.1	1	0	0	1	0	0	0	0	1	1	1	1	1	1	1	2	1	2	3	1	1	1	2	2	0	1	1	0	1		25

## Sheet: cds.tsv
			DNApol	CI subunits																	CIII	CyC		CIV			ATPase				LSU subunits											SSU subunits
organism	higher taxon	accession	dpo	nad1	nad1 a	nad1 b	nad2	nad3	nad4	nad4L	nad5	nad6	nad7	nad9	nad9-rps13	nad9-rps14	nad10	nad11	nad11 a	nad11 b	cob	ccmF	yejR	cox1	cox2	cox3	atp1	atp6	atp8	atp9	rpl2	rpl2 a	rpl2 b	rpl4	rpl5	rpl6	rpl10	rpl11	rpl14	rpl16	rpl31	rps2	rps3	rps3-rpl16	rps4	rps7	rps7like	rps8	rps10
Moneuplotes minuta	Ciliophora	GQ903130.1	0	0	1	1	1	1	1	1	1	0	1	1	0	0	1	0	0	0	1	1	0	1	1	0	0	0	0	1	1	0	0	0	0	0	0	0	1	1	0	0	1	0	1	0	0	0	0
Nyctotherus ovalis	Ciliophora	GU057832.1	0	0	1	0	1	1	1	1	1	0	1	1	0	0	1	0	0	0	0	0	0	0	0	0	0	0	0	0	0	1	1	0	0	1	0	0	1	0	0	0	0	0	1	0	0	1	0
Paramecium caudatum	Ciliophora	NC_014262.1	0	0	1	1	1	1	1	1	1	1	1	1	0	0	1	0	0	0	1	0	1	1	1	0	0	0	0	1	1	0	0	0	0	1	0	0	1	1	0	0	1	0	0	0	0	0	0
Tetrahymena thermophila	Ciliophora	AF396436.1	0	0	1	1	1	1	1	1	1	0	1	2	0	0	1	0	0	0	1	1	1	1	1	0	0	0	0	1	1	0	0	0	0	1	0	0	1	1	0	0	1	0	0	0	0	0	0
Cafeteria roenbergensis	Bicosoecida	AF193903.1	0	1	0	0	1	1	1	1	1	1	1	1	0	0	0	1	0	0	1	0	0	1	1	1	1	1	1	1	1	0	0	0	0	1	0	0	1	1	0	1	1	0	1	0	0	1	1
Cafileria marina	Bicosoecida		0	1	0	0	1	1	1	1	1	1	1	1	0	0	0	1	0	0	1	0	0	1	1	1	1	1	1	1	1	0	0	0	1	1	0	0	1	1	0	1	1	0	1	0	0	1	1
Blastocystis sp. ATCC 50177/Nand II	Blastocystis	NC_011213.1	0	1	0	0	1	1	1	1	1	1	1	1	0	0	0	1	0	0	0	0	0	0	0	0	0	0	0	0	1	0	0	0	1	1	0	1	1	1	0	0	1	0	1	0	0	1	1
Thraustochytrium aureum	Labyrinthulomycetes	AF288091	0	1	0	0	1	1	1	1	1	1	1	1	0	0	0	1	0	0	1	0	0	1	1	1	0	1	1	1	1	0	0	0	1	1	0	0	1	1	0	1	1	0	1	1	0	1	0
Proteromonas lacertae	Opalinida	NC_014338	0	2	0	0	2	2	1	2	1	2	1	2	0	0	0	2	0	0	0	0	0	0	0	0	0	0	0	0	1	0	0	0	2	1	0	0	2	1	0	1	0	0	1	2	0	1	2
Aphanomyces invadans	Oomycetes	KX405005.1	0	2	0	0	1	2	1	2	2	2	1	2	0	0	0	1	0	0	2	0	0	1	1	1	1	1	1	2	1	0	0	0	1	1	0	0	1	1	0	1	1	0	1	1	0	1	1
Pseudoperonospora cubensis	Oomycetes	KT072718.1	0	1	0	0	1	1	1	1	1	1	1	1	0	0	0	1	0	0	1	0	0	1	1	1	1	1	1	1	1	0	0	0	1	1	0	0	1	1	0	1	1	0	1	1	0	1	1
Pythium ultimum	Oomycetes	GU138663.1	0	2	0	0	1	1	1	2	2	2	1	2	0	0	0	1	0	0	2	0	0	1	1	1	1	1	2	2	2	0	0	2	2	2	0	0	2	2	0	2	2	0	2	1	0	2	1
Saprolegnia ferax	Oomycetes	NC_005984.1	0	1	0	0	2	1	1	1	1	1	1	1	0	0	0	1	0	0	1	0	0	1	1	1	1	1	1	1	1	0	0	0	1	1	0	0	1	1	0	1	1	0	1	2	0	1	2
Thraustotheca clavata	Oomycetes	KF226725.1	0	1	0	0	2	1	1	1	2	1	1	1	0	0	0	1	0	0	1	0	0	1	1	1	1	1	1	1	1	0	0	0	2	1	0	0	2	1	0	1	1	0	1	1	1	1	2
Monodopsis sp. MarTras21	Eustigmatophyceae	KU501222.1	0	1	0	0	1	1	1	1	1	1	1	1	0	0	0	1	0	0	1	0	0	1	1	1	1	1	1	1	1	0	0	0	1	1	0	0	1	1	0	1	1	0	1	1	0	1	1
Nannochloropsis oculata	Eustigmatophyceae	KJ410688.1	0	1	0	0	1	1	1	1	1	1	1	1	0	0	0	1	0	0	1	0	0	1	1	1	1	1	1	1	1	0	0	0	1	1	0	0	1	1	0	1	1	0	1	1	0	1	1
Vischeria sp. CAUP Q 202	Eustigmatophyceae	KU501221.1	0	1	0	0	1	1	1	1	1	1	1	1	0	0	0	1	0	0	1	0	0	1	1	1	1	1	1	1	1	0	0	0	1	1	0	0	1	1	0	1	1	0	1	1	0	1	1
Ochromonas danica	Chrysophyceae	NC_002571.1	1	1	0	0	1	1	1	1	1	1	1	1	0	0	0	1	0	0	1	0	0	1	1	1	0	1	1	1	1	0	0	0	0	1	0	0	1	1	0	1	1	0	1	1	0	1	1
Costaria costata	PX Clade	NC_023506.1	0	1	0	0	1	1	1	1	1	1	1	1	0	0	0	1	0	0	1	0	0	1	1	1	0	1	1	1	1	0	0	0	1	1	0	0	1	1	1	1	1	0	1	1	0	1	1
Ectocarpus siliculosus	PX Clade	NC_030223.1	0	1	0	0	1	1	1	1	1	1	1	1	0	0	0	1	0	0	1	0	0	1	1	1	0	1	1	1	1	0	0	0	1	1	0	0	1	1	1	1	1	0	1	1	0	1	1
Undaria pinnatifida	PX Clade	NC_023354.1	0	1	0	0	1	1	1	1	1	1	1	1	0	0	0	1	0	0	1	0	0	1	1	1	0	1	1	1	1	0	0	0	1	1	0	0	1	1	1	1	1	0	1	1	0	1	1
Synura synuroidea	Synurophyceae	NC_002174.1	0	1	0	0	1	1	1	1	1	1	1	1	0	0	0	1	0	0	1	0	0	1	1	1	0	1	1	1	1	0	0	0	0	1	0	0	1	1	0	1	1	0	1	1	0	1	1
Dictyota dichotoma	Dictyochophyceae	NC_007685.1	0	1	0	0	1	1	1	1	1	1	1	1	0	0	0	1	0	0	1	0	0	1	1	1	0	1	1	1	1	0	0	0	1	1	0	0	1	1	1	1	1	0	1	1	0	1	1
Endosymbiont of Durinskia baltica	Bacillariophyceae	JN378735.1	0	1	0	0	1	1	1	1	1	1	1	0	1	0	0	0	1	1	1	0	0	1	1	1	0	1	1	1	1	0	0	0	1	1	0	0	1	0	0	1	0	1	1	1	0	1	1
Phaeodactylum tricornutum	Bacillariophyceae	NC_016739.1	0	1	0	0	1	1	1	1	1	1	1	0	0	1	0	0	1	1	1	0	0	1	1	1	0	1	1	1	1	0	0	0	1	1	0	0	1	1	0	1	1	0	1	1	0	1	1
Thalassiosira pseudonana	Bacillariophyceae	DQ186202.1	0	1	0	0	1	1	1	1	1	1	1	1	0	0	0	1	0	0	1	0	0	1	1	1	0	1	1	1	1	0	0	0	1	1	1	0	1	1	0	1	1	0	1	1	0	1	1
Ulnaria acus	Bacillariophyceae	NC_013710.1	0	1	0	0	1	1	1	1	1	1	1	1	0	0	0	1	0	0	1	0	0	1	1	1	0	1	1	1	1	0	0	0	1	1	0	0	1	1	0	0	1	0	1	1	0	1	1
[truncated: 9 more columns]

## Sheet: Table 1
organism	higher taxon	accession	length	%GC	rRNA genes	tRNA genes	protein-coding genes	shared ORFs	unique ORFs
Cafeteria roenbergensis	Bicosoecida	AF193903.1	43159	27.3	2	23	31	0	4
Cafileria marina	Bicosoecida		42797	21.3	2	21	32	0	6
Blastocystis sp. ATCC 50177/Nand II	Blastocystis	NC_011213.1	28382	19.9	2	16	27	0	4
Thraustochytrium aureum	Labyrinthulomycetes	AF288091	31570	31.2	2	21	33	0	0
Proteromonas lacertae	Opalinida	NC_014338	48663	22.7	4	45	36	0	3
Aphanomyces invadans	Oomycetes	KX405005.1	49061	21.8	4	34	44	3	0
Pseudoperonospora cubensis	Oomycetes	KT072718.1	38553	22.4	2	25	36	3	1
Pythium ultimum	Oomycetes	GU138663.1	59685	21.7	4	42	59	8	3
Saprolegnia ferax	Oomycetes	NC_005984.1	46930	23.0	4	31	39	3	1
Thraustotheca clavata	Oomycetes	KF226725.1	47382	23.4	4	31	41	4	3
			43618.2
