# Supplementary material for: Morphology, Ultrastructure, and Mitochondrial Genome of the Marine Non-Photosynthetic Bicosoecid Cafileria marina Gen. et sp. nov
Source: Microorganisms. 2019 Aug 5;7(8):240. doi: 10.3390/microorganisms7080240 (PMC6723347; doi:10.3390/microorganisms7080240)
Supplement: Supplementary file 1 [file microorganisms-07-00240-s001.zip › Supplementary_data/bico-outgroup-aln.nex]

#NEXUS
begin taxa;
	dimensions ntax=99;
	taxlabels
	AB022108_Schizochytrium_minutum
	AB022111_Thraustochytrium_multirudimentale
	AB061218_Placidia_cafeteriopsis
	AB091245_Blastocystis_sp_QQ98_4
	AB095092_Labyrinthula_sp_L59
	AB191426_uncultured_eukaryote
	AB275039_uncultured_eukaryote
	AB275041_uncultured_eukaryote
	AB275092_uncultured_eukaryote
	AB546639_Triparma_sp_TOY_0807
	AF072883_Siluania_monomastiga
	AF123293_Ochromonas_tuberculata
	AF174364_Cafeteria_roenbergensis
	AF174365_Cafeteria_sp_EWM2
	AF174366_Cafeteria_sp_EPM1
	AF174367_Caecitellus_parvulus
	AF174368_Caecitellus_parvulus
	AF185052_Symbiomonas_scintillans
	AF185053_Symbiomonas_scintillans
	AF243501_Adriamonas_peritocrescens
	AF290083_uncultured_marine_stramenopile_DH148_5_EKD53
	AF315604_Pseudobodo_tremulans
	AF363186_eukaryote_marine_clone_ME1_17
	AF363188_eukaryote_marine_clone_ME1_19
	AF363189_eukaryote_marine_clone_ME1_20
	AF363191_eukaryote_marine_clone_ME1_22
	AF363207_eukaryote_marine_clone_ME1_24
	AJ402350_eukaryote_clone_OLI11008
	AJ402355_eukaryote_clone_OLI11150
	AJ402357_eukaryote_clone_OLI11006
	AM493687_Cafeteria_sp_CAFSW0510
	AY129064_uncultured_marine_eukaryote
	AY381181_uncultured_marine_eukaryote
	AY381186_uncultured_marine_eukaryote
	AY381196_uncultured_marine_eukaryote
	AY520444_Bicosoeca_petiolata
	AY520445_Bicosoeca_vacillans
	AY520446_Caecitellus_parvulus
	AY520448_Cafeteria_minima
	AY520449_Cafeteria_minima
	AY520452_Paramonas_globosa
	AY520455_Caecitellus_parvulus
	AY520456_Caecitellus_parvulus
	AY520457_Caecitellus_parvulus
	AY642126_Caecitellus_parvulus
	AY827847_Caecitellus_parvulus
	AY827848_Caecitellus_parvulus
	AY827849_Cafeteria_roenbergensis
	AY827850_Cafeteria_roenbergensis
	AY827851_Cafeteria_roenbergensis
	BHU51151_Blastocystis_hominis
	DQ102392_Pseudobodo_tremulans
	DQ220712_Caecitellus_pseudoparvulus
	DQ220713_Caecitellus_paraparvulus
	DQ220714_Caecitellus_paraparvulus
	DQ220715_Caecitellus_paraparvulus
	DQ220716_Caecitellus_paraparvulus
	DQ220717_Caecitellus_paraparvulus
	DQ220718_Pseudobodo_tremulans
	DQ230538_Caecitellus_pseudoparvulus
	DQ269469_Halocafeteria_sp_EHF0502
	DQ269470_Halocafeteria_seosinensis
	DQ287959_Theileria_buffeli
	EF027355_Cafeteria_sp_GOT180
	EU106844_Caecitellus_sp_RCC1064
	EU106848_Caecitellus_sp_RCC1072
	EU106851_Caecitellus_sp_RCC1078
	EU260469_Fragilaria_vaucheriae
	EU446323_uncultured_marine_eukaryote
	FJ032655_Cafeteria_roenbergensis
	FJ821481_Oblongichytrium_sp_HK9
	FJ971853_Bicosoecida_gen_2_sp_EK_2010a
	FJ971856_Bicosoecida_gen_1_sp_EK_2010a
	FR865766_Monochrysis_sp_CCAP_931_2
	GMU83122_Gloeococcus_maximus
	GQ223284_Rictus_lutensis
	GQ223285_uncultured_Blastocystis
	GU170207_Stramenopile_sp_ME5
	GU170208_Stramenopile_sp_ME8
	GU170212_Stramenopile_sp_MESS13
	GU170213_Stramenopile_sp_MESS14
	HM163291_Solenicola_setigera
	JN400256_Stichococcus_minutus
	MALRRNAA_Mallomonas_striata
	MK704418_Cmarina_rDNA1
	MK704419_Cmarina_rDNA1
	MK704414_Cmarina_rDNA1
	MK704420_Cmarina_rDNA1
	MK704416_Cmarina_rDNA1
	MK704415_Cmarina_rDNA1
	MK704417_Cmarina_rDNA1
	MK704421_Cmarina_rDNA1
	JQ437261_Babesia_bigemina
	AB119446_Babesia_microti
	KY463434_Babesia_canis
	KF928959_Babesia_bovis
	KJ573374_Theileria_equi
	JN572705_Theileria_velifera
	HQ895984_Theileria_parva
;
end;
begin characters;
	dimensions nchar=1609;
	format datatype=dna missing=? gap=-;
	matrix
	AB022108_Schizochytrium_minutum	GATTATACTGTGAAACTGCGAATGGCTCATTATATCAGTTATAGTTTATTTGATAGTAACTTTCTACTTGGATAACCGTAGTAATTCTAGAGCTAATACATGCACTAAGGCCTGACT-TTAAGGGCTGTATTTATTAGATACAAACCAATGCTGTGGTGAGTCATAGTAACTAAGCGAATCGTATGGGCTGACGATGAATCATTCAAGTTTCTGCCCTATCAGCTGTCGATGGTAGGGTATTGGCCTACCATGGCGTTAACGGGTGACGGAGAATTAGGGTTCGATTCCGGAGAGGGAGCCTGAGAGACGGCTACCACATCCAAGGAAGGCAGCAGGCGCGTAAATTACCCAATCCTAATACGGGGAGGTAGTGACAAGAAATAACAATACGGGGCC--…
	AB022111_Thraustochytrium_multirudimentale	AATTAAACTGTGAAACTGCGAATGGCTCATTATATCAGTTATAGTTTATTTGATAGTACTTTACTACTTGGATAACCGTAGTAATTCTAGAGCTAATACATGCGTCAACGCCCGACTGCTAAGGGCCGTATTTATTAGATTTAAACCAATGCTGTGGTGAGTCATAATAACTAAGCGAATCGTATGGGCCGACGATGAATCATTCAAGTTTCTGCCCTATCAGCTGTCGATGGTAGGGTATTGGCCTACCATGGCGTTAACGGGTGACGGAGAATTAGGGTTCGATTCCGGAGAGGGAGCCTGAGAGACGGCTACCACATCCAAGGAAGGCAGCAGGCGCGTAAATTACCCAATCCTAACACGGGGAGGTAGTGACAATAAATAACAATACGGGGCCAT…
	AB061218_Placidia_cafeteriopsis	ACTTAAACAGTGAAACTGCGAATGGCTCATTATATCAGTTATAGTTTCTTTGATAGTCACAGTCTACATGGATAACTGTAGTAACTCTAGAGCTAATACATGCGTAAAGCCCGCGTCCCTAGTGGGTGTATTTATTAGATAGAAACCAACGCTGGGGTGAGTCACAATAACGAATCGGACCGCAGTGGCCGGCGGTGGATCATTCAAGTTTCTGCCCTATCAGCTTTCGATGGTAGGGTATTGGCCTACCATGGCGGTAACGGGTAACGGAGAATCAGGGTTTGATTCCGGAGAGGGAGCCTGAGAGACGGCTACCACTTCCAAGGAAGGCAGCAGGCGCGTAAATTACCCAATCCTGACACAGGGAGGTAGTGACAAGAAATAACAAGCCGGGGGCCA…
	AB091245_Blastocystis_sp_QQ98_4	AGTT-TAGTGTGAAACTGCGAATGGCTCATTATATCAGTTATAGTTTATTTGGA-ATAGT-TTCTATATGGATAACCGTAGTAATTCTAGGGCTAATACATGTG--------TTTTCTTTTAAAGAAGTACTTATTAGACATAAACCA----TGTTGTGAGTAATAATAATTGACTTTATCGCATGCAGTAGCGATGTTCCTTTCAAGTTTCTGCCCTATCAGCTTTCGATGGTAGTGTATTGGACTACCATGGCAGTAACGGGTAACGAAGAATTTGGGTTCGATTTCGGAGAGGGAGCCTGAGAGATGGCTACCACATCCAAGGAAGGCAGCAGGCGCGTAAATTACCCAATCCTGACACAGGGAGGTAGTGACAATAAATCTCAATACGAAGCC--…
	AB095092_Labyrinthula_sp_L59	ACTTGTATTGTGAAACTGCGAATGGCTCATTATATCAGTTATAGTTTATTTGATAAACCAC---TACATGGATAACCGTAGTAATTCTAGAGCTAATACATGCAAA---------CCCTT---GGGGGCATTTATTGGATAC-AACCAACACGCTGGTGAGTCACGATAAATTAGCATATCGCGTAG-----CGATGAATCATTCAAGTTTCTGCCCTATCAGCTGTAGATGGTAGAGTATTGGCCTACCATGGCGTTAACGGGTAACGGGGAATTAGGGTTCGGTTCCGGAGAGGGAGCCTGAGAGACGGCTACCACATCCAAGGAAGGCAGCAGGCGCGCAAATTACCCAATCCTGACACGGGGAGGTAGTGACAAGAAATAACAATACGGAGCC-T…
	AB191426_uncultured_eukaryote	C-TTATACGTTGAAACTGCGAATGGCTCATTATATCAGTTATAGTTTATTTGATAG-TCCCTGCTACTTGGATACCCGTAGTAATTCTAGAGCTAATACATGCGTAAAAGCACG--TGCTATGTGCTGTATTTATTAGATTTGAACCAAC--TTTGGTGAATCATGATAACTTTGCGAATCGTA-TGGGCGACGATGAATCATTCAAGTTTCTGCCCTATCAAGTGGCGATGGTAGGGTATCGGCCTACCATGCTTTTGACGGGTAACGGAGAATTAGGGTTCGATTCCGGAGAGGGAGCCTGAGAGACGGCTACCACATCTAAGGAAGGCAGCAGGCGCGTAAATTACCCAATCCTGACACGGGGAGGTAGTGACAATAAATAACAATACGGGGCCTT…
	AB275039_uncultured_eukaryote	GACTATACTGTGAAACTGCGAATGGCTCATTATATCAGTTATAGTTTACTTGATAAT-TTCTTCTACTTGGATAACCGTAGTAATTCTAGAGCTAATACATGCACATGAAGCCCAACTCAGCGGGCGGTATTTATTAGATATAAACCAATGCTGTGGTGAGTCATAATAACTTTTCGGATCGCAGTGGCCGGCGATGAATCATTCAAGTTTCTGCCCTATCAGCTTTCGATGGTAGTGTATTGGACTACCATGGCGGTAACGGGTAACGAAGAATAAGGGTTCGATTTCGGAGAGGGAGCCTGAGAGACGGCTACCACATCCAAGGAAGGCAGCAGGCGCGTAAATTACCCAATCCTGACACAGGGAGGTAGTGACAATAAATAACAATGCGGAACTCA…
	AB275041_uncultured_eukaryote	----------------------------ATTATATCAGTTATAGTTTATTTGATAG-TGTTT-CTACTTGGATAACCGTAGTAATTCTAGAGCTAATACATGCGTAAACGCTCGATCGCTAAGGGCGGCGTTTATTAGATCCGAACCAGCC-TTTGGTGAATCATGATAACTTTGCGAATCGCAGTGAGCGGCGATGAATCATTCAAGTTTCTGCCCTATCAAGTGGCGATGGTAGGGTATTGGCCTACCATGCTAATGACGGGTGACGGAGAATTAGGGTTCGATTCCGGAGAGGGAGCCTGAGAGACGGCTACCACATCTAAGGAAGGCAGCAGGCGCGTAAATTACCCAATCCTGACACGGGGAGGTAGTGACAATAAATAACAAAGCGGGGCTTT…
	AB275092_uncultured_eukaryote	GACTATACTGTGAAACTGCGAATGGCTCATTATATCAGTTATAGTTTATTTGATAATATTTTACTACTTGGATAACCGTAGTAATTCTAGAGCTAATACATGCGTAAGATCCTGACTTTTAAGGGATGTATATATTAGATTTAAACCAATCGTGAGGTGAGTCATAATATCTTATCGGATCGCAGTGGTCGGCGATGAATCATTCAAGTTTCTGCCCTATCAGCTTTCGATGGTAGTGTATTGGACTACCATGGCGGTAACGGGTAACGAAGAATAAGGGTTCGATTTCGGAGAGGGAGCCTGAGAGACGGCTACCACATCCAAGGAAGGCAGCAGGCGCGTAAATTACCCAATCGTGACACACGGAGGTAGTGACAATAAATATCAATGCGGAACTCT…
	AB546639_Triparma_sp_TOY_0807	GCTTATACTGTGAAACTGCGAATGGCTCATTATATCAGTTATAGTTTATTTGATAATCTCTTACTACTTGGATAACCGTAGTAATTCTAGAGCTAATACATGCGTAAACACCCAACTGTTACGGGTGGTATTTATTAGATTGAAACCAATTCTGTGGTGATTCATAATAACTTTGCGGATCGCATGGGCCGGCGACAGATCATTCAAGTTTCTGCCCTATCAGCTTTGGATGGTAGGGTATTGGCCTACCATGGCTTTAACGGGTAACGGAGAATTAGGGTTCGATTCCGGAGAGGGAGCCTGAGAGACGGCTACCACATCCAAGGAAGGCAGCAGGCGCGTAAATTACCCAATCCTGACACAGGGAGGTAGTGACAATAAATAACAATGCCGGGCCTT…
	AF072883_Siluania_monomastiga	A-CTATACAGTGAAACTGCGAATGGCTCATTATATCAGTTATAGTTTATTTGATAGTCCCT-ACTACTTGGATAACCGTAGTAATTCTAGAGCTAATACATGCGCGAATCCCTGACTGCGAAAGGGTGTATTTATTAGATAC-AACCAGCCCTATGGTGAATCATAATAACTGAGCGAACCGCATGCGGCGGCGGTGGTCTATT-AAGTTTCTGCCCTATCAGCTTTCGATGGTAGGGTA-TGGCCTACCATGGCGTTGACGGGTAACGGAGAAT--AGGTTCGAATCCGGAGA-GGAGCTTGAGAGATGGCTA-CACATCC-AGGAAGGCAGCA-GCGCGTTAAT--ACCCATCCTGACACA-GGAAGTAGTGACAG-----AATAACATGCGAG-CC…
	AF123293_Ochromonas_tuberculata	GATTATACTGTGAAACTGCGAATGGCTCATTATATCAGTTATAGTTTATTTGATGG-TTCTTGCTACTTGGATAACCGTAGTAATTCTAGAGCTAATACATGCATCAAGCCCCGACTTC-AAGGGGTGTATTTATTAGATTGAAACCAATGCTATGGTGATTCATAATAACTTT-CGGATCGATTTA-----CGATGCATCATTCAAGTTTCTGCCCTATCAGCTTTGGATGGTAGGGTATTGGCCTACCATGGCTTTAACGGGTAACGGAGAATTAGGGTTCGATTCCGGAGAGGGAGCCTGAGAAATGGCTACCACATCCAAGGAAGGCAGCAGGCGCGTAAATTACCCAATCCTGACGCAGGGAGGTAGTGACAATAAATAACAATGCCGAGCCTT…
	AF174364_Cafeteria_roenbergensis	-----GAAAGCGAAACTGCGAATGGCTCATTATATCAGTTATAGTTTATTTGATAGTTTTC--CTATATGGATAACCGTAGTAATTCTAGAGCTAATACATGCACGAAGTCCGGATCCC-GAAGGATGCGTTTATTAGATAC-AACCTTCAAACAGGTGAATCATAATAACCGAGCGAACCTCGAT----AGAGGTGGTTCATTCAAGTTTCTGCCCTATCAGCTTTCGATGGTAGGGTATTGGCCTACCATGGCGTTAACGGGTAACGGAGAATTAGGGTTCGATTCCGGAGAGGGAGCCTGAGAAACGGCTACCACATCCAAGGAAGGCAGCAGGCGCGTAAATTACCCAATCCTAAAGCAGGGAGGTAGTGACAAGAAATACCGACGGGTGACTTA…
	AF174365_Cafeteria_sp_EWM2	-----GAAAGCGAAACTGCGAATGGCTCATTATATCAGTTATAGTTTATTTGATAGTTTTC--CTATATGGATAACCGTAGTAATTCTAGAGCTAATACATGCACGAAGTCCGGATCCC-GAAGGATGCGTTTATTAGATAC-AACCTTCAAACAGGTGAATCATAATAACCGAGCGAACCTCGAT----AGAGGTGGTTCATTCAAGTTTCTGCCCTATCAGCTTTCGATGGTAGGGTATTGGCCTACCATGGCGTTAACGGGTAACGGAGAATTAGGGTTCGATTCCGGAGAGGGAGCCTGAGAAACGGCTACCACATCCAAGGAAGGCAGCAGGCGCGTAAATTACCCAATCCTAAAGCAGGGAGGTAGTGACAAGAAATACCGACGGGTGACTTA…
	AF174366_Cafeteria_sp_EPM1	-----GAAAGCGAAACTGCGAATGGCTCATTATATCAGTTATAGTTTATTTGATAGTTTTC--CTATATGGATAACCGTAGTAATTCTAGAGCTAATACATGCACGAAGTCCGGATCCC-GAGGGATGCGTTTATTAGATAC-AACCGACAAACAGGTGAATCATAATAACCGAGCGAACCTCGTA----CGAGGTGGTTCATTCAAGTTTCTGCCCTATCAGCTTTCGATGGTAGGGTATTGGCCTACCATGGCGTTAACGGGTAACGGAGAATTAGGGTTCGATTCCGGAGAGGGAGCCTGAGAAACGGCTACCACATCCAAGGAAGGCAGCAGGCGCGTAAATTACCCAATCCTAAATCAGGGAGGTAGTGACAAGAAATACCGACGGGTGACATT…
	AF174367_Caecitellus_parvulus	CCTTGTACGGTGAAACTGCGAATGGCTCAATAAATCGGTTTTAAGATACTTGATAGTCTTT--CTACTCGGATAACCGTAGCAATTCTAGAGCTAAGACGCGC----------TATCCTT---GGGTGAGCTTATTAGATCC-AACCA----CGTGGTGAGTCATAGTAATCAATCTGACTG-----CAAGCCGGCGGTTCATTCTCGATTCCGCCCTATCAGCTTTCGACGGTAGGGTATTGGCCTACCGTGGCGTTAACGGGTAACGGAGAATTAGGGTTCGATTCCGGAGAGGGAGCCTGAGAAACGGCTACCACATCCAAGGAAGGCAGCAGGCGCGTAAATTACCCAATCCTAAAGCAGGGAGGTAGTGACAATAAATACTGACGCCGGATTCA…
	AF174368_Caecitellus_parvulus	CCTTGTACGGTGAAACTGCGAATGGCTCAATAAATCGGTTTTAAGATACTTGATAGTCTTT--CTACTCGGATAACCGTAGCAATTCTAGAGCTAAGACGCGC----------TATCCTT---GGGTGAGCTTATTAGATCC-AACCA----CGTGGTGAGTCATAGTAATCAATCTGACTG-----CAAGCCGGCGGTTCATTCTCGATTCCGCCCTATCAGCTTTCGACGGTAGGGTATTGGCCTACCGTGGCGTTAACGGGTAACGGAGAATTAGGGTTCGATTCCGGAGAGGGAGCCTGAGAAACGGCTACCACATCCAAGGAAGGCAGCAGGCGCGTAAATTACCCAATCCTAAAGCAGGGAGGTAGTGACAATAAATACTGACGCCGGATTCA…
	AF185052_Symbiomonas_scintillans	TCGTATG-AGTGAATCTGCGAACGGCTCCATAAATCTGTTCTAATCTACCGGAC-GATTCTCACTACATGGATAACCGTAGTAATTCTAGAGCTAATACATGCGTCAAGACCCG-------AAGGTCGCGGTGATTAGATTT-AACCTTCACAAAGGTGATTCATAGTCACTAGCGGAGGCGCAAGG-------------CCGTCGAGGTTCAGCCCTATTACTT--TGTCGCGAGGATATGGTCCT--CGTGAGGTTGATGGGTAACGGGGAATGTGGGTTCGATTCCGGAGAGGGAGCCTGAGAAACGGCTACCACATCCAAGGAAGGCAGCAGGCGCGTAAATTGTCCATTGCTAAAGCAGCGAGACAGTGACGAGAAATAACAGTACGATAGCC-…
	AF185053_Symbiomonas_scintillans	TCGTATG-AGTGAAACTGCGAACGGCTCCATAAATCTGTTCTAATCTACCGGAC-GATTCTCACTACATGGATAACCGTAGTAATTCTAGAGCTAATACATGCGTCAAGACCCG-------AAGGTCGCCGTGATTAGATTT-AACCTTCACAAAGGTGATTCATAGTCACTAGCGGAGGCGCAAGC------------GCCGTCGAGGTTCAGCCCTATTACTT--TGTCGCGAGGATATGGTCCT--CGTGAGGTTGATGGGTAACGGGGAATGTGGGTTCGATTCCGGAGAGGGAGCCTGAGAAACGGCTACCACATCCAAGGAAGGCAGCAGGCGCGTAAATTGTCCATTGCTAAAGCAGCGAGACAGTGACGAGAAATAACAGTACGATAGCC-…
	AF243501_Adriamonas_peritocrescens	ACTTATACAGTGAAACTGCGAATGGCTCATTATATCAGTTATAGTTTATTTGATAGTCCCT-ACTACTTGGATAACCGTAGTAATTCTAGAGCTAATACATGCGTGAAGTCCCGACTGCGAAAGGATGTATTTATTAGATAC-AACCAACCCCCTGGTGAATCATAATAACTGAGCGAACCGCATGCGGCGGCGGTGGTTCATTCAAGTTTCTGCCCTATCAGCTTTCGATGGTAGGGTATTGGCCTACCATGGCGTTAACGGGTAACGGAGAATTAGGGTTCGATTCCGGAGAGGGAGCCTGAGAGATGGCTACCACATCCAAGGAAGGCAGCAGGCGCGTAAATTACCCAATCCTGACACAGGGAGGTAGTGACAAGAAATAACAATGCGGAGC-CT…
	AF290083_uncultured_marine_stramenopile_DH148_5_EKD53	----------------------------ATTATATCAGTTATAGTTTATTTGATAGTACCTTACTACTTGGATAACCGTAGTAATTCTAGAGCTAATACATGCGTAAAGTCCCGAT------GGGATGTATTTATTAGATCGAAACCAATGCTTTGGTGAGTCATAATAACTGTGCGGATCGTATGGGCCGACGATGAATCATTCAAGTTTCTGCCCTATCAGTT-TCGATGGTAGGGTATTGGCCTACCATGGCGTTAACGGGTAACGGAGAATTAGGGTTCGATTCCGGAGAGGGAGCCTGAGAGACGGCTACCACATCCAAGGAAGGCAGCAGGCGCGTAAATTACCCAATCCTGACTCAGGGAGGTAGTGACAATAAATAACGATGCCGGGCTCT…
	AF315604_Pseudobodo_tremulans	A-TTATACAGCGAAACTGCGAATGGCTCATTATATCAGTTATAGTTTATTTGATAG-TCCCTACTACTTGGATAACCGTAGTAATTCTAGAGCTAATACATGCACCAAGTCCTGACTGCTAAAGGATGTATTTATTAGATATAAACCAATGGGTCGGTGAATCACAATAACTTAGCGGATCGCAGTGGTCGGCGATGAATCATTCAAGTTTCTGCCCTATCAGCTTTCGATGGTAGGGTATTGGCCTACCATGGCGTTAACGGGTAACGGAGAATTAGGGTTCGATTCCGGAGAGGGAGCCTGAGAAACGGCTACCACTTCTACGGAAGGCAGCAGGCGCGTAAATTACCCAATCCTGACATAGGGAGGTAGTGACAAAAAATAACAATACGTGACC-T…
	AF363186_eukaryote_marine_clone_ME1_17	GCTTATACTGTGAAACTGCGAATGGCTCATTATATCAGTTATAGTTTATTTGATAGTACCTTACTACTTGGATAACCGTAGTAATTCTAGAGCTAATACATGCGTAAAGTCCCGAT------GGGATGTATTTATTAGATCGAAACCAATGCTTTGGTGAGTCATAATAACTGTGCGGATCGTATGGGCCGACGATGAATCATTCAAGTTTCTGCCCTATCAGTT-TCGATGGTAGGGTATTGGCCTACCATGGCGTTAACGGGTAACGGAGAATTAGGGTTCGATTCCGGAGAGGGAGCCTGAGAGACGGCTACCACATCCAAGGAAGGCAGCAGGCGCGTAAATTACCCAATCCTGACTCAGGGAGGTAGTGACAATAAATAACGATGCCGGGCTCT…
	AF363188_eukaryote_marine_clone_ME1_19	AATTATACTGTGAAACTGCGAATGGCTCATTATATCAGTTATAGTCTACTTGATAGTATTTTACTACTTGGATAACCGTAGTAATTCTAGAGCTAATACATGCGTTAATTCCCAACTGCTACGGGATGTATTTATTAGATAGAAACCAATGCTGTGGTGAATCATAATAACTTTGCGAATCGTATGCGGTGACGATGAATCATTCAAGTTTCTGCCCTATCAGCTGTCGATGGTAGGGTATTGGCCTACCATGGCATTAACGGGTGACGGAGAATTAGGGTTCGATTCCGGAGAGGGAGCCTGAGAGACGGCTACCACATCCAAGGAAGGCAGCAGGCGCGTAAATTACCCAATCCTGACACAGGGAGGTAGTGACAATAAATACTTAAGCGGGGCTAT…
	AF363189_eukaryote_marine_clone_ME1_20	-ATTATACTGTGAAACTGCGAATGGCTCATTATATCAGTTATAGTTTATTTGATAGTATCTTACTACTTGGATAACCGTAGTAATTCTAGAGCTAATACATGCGTTAATCCCCAACTGCTGCGGGGTGTATTTATTAGATAGAAACCAATGCTGTGGTGAATCATAATAACTTTGCGAATCGTATGGGCCGACGATGAATCATTCAAGTTTCTGCCCTATCAGCTGTCGATGGTAGGGTATTGGCCTACCATGGCATTAACGGGTGACGGAGAATTAGGGTTCGATTCCGGAGAGGGAGCCTGAGAGACGGCTACCACATCCAAGGAAGGCAGCAGGCGCGTAAATTACCCAATCCTGACACAGGGAGGTAGTGACAATAAATACTAAAGCGGGGCTAT…
	AF363191_eukaryote_marine_clone_ME1_22	AACTTTACTGTGAAACTGCGAACGGCTCATTATATCAGTTATAGTTTACTTGATAGTACCTTACTACTTGGATACCCGTAGTAATTCTAGAGCTAATACATGCATCAACGCCCAAT-----CGGGCCGCGTTTATTAGATAGAAACCCATATTTTGGTGAATCATAATAACTGTGCGAATCGCATGGCCCGGCGATGAATCAATCAAGTTTCTGCCCTATCAGCTTTCGATGGTAGGGTATTGGCCTACCATGGCGTTAACGGGTAACGGAGAATTAGGGTTCGATTCCGGAGAGGGAGCCTGAGAAACGGCTACCACATCCAAGGAAGGCAGCAGGCGCGTAAATTACCCAATCCTGACACAGGGAGGTAGTGACAATAAATAACAATGCCGGGCTTT…
	AF363207_eukaryote_marine_clone_ME1_24	AATTGTACTGTGAAACTGCGAATGGCTCATTATATCAGTTATAGTTTATTTGATAGTACC-TACTACTTGGATAACCGTAGTAATTCTAGAGCTAATACATGCGTTAACTCCCAACTGCTACGGGATGCTTTTATTAGATATAAACCAATGCTGCGGTGAGTCATAATAACTTTGCGAATCGTATGGGCCGACGATGAATCATTCAAGTTTCTGCCCTATCAGCTGTCGATGGTAGGGTATTGGCCTACCATGGCGTTAACGGGTAACGGAGAATTAGGGTTCGATTCCGGAGAGGGAGCCTGAGAAACGGCTACCACATCCAAGGAAGGCAGCAGGCGCGTAAATTACCCAATCCTGACACAGGGAGGTAGTGACAATAAATAACAATATGGAACTCA…
	AJ402350_eukaryote_clone_OLI11008	AACTTTACTGTGAAACTGCGAATGGCTCATTATATCAGTTATAGTCTACTTGATAGTACCTTACTACTTGGATACCCGTAGTAATTCTAGAGCTAATACATGCATAAAAGCCCAACCTC-ACGGGCCGCGTTTATTAGAATTAAACCAATATTCTGGTGAATCATAATAACTGTGCGGATCGCATGGCCCGGCGACAAATCAATCGAGTTTCTGCCCTATCAGCTTTGGATGGTAGGGTATTGGCCTACCATGGCGTTAACGGGTAACGGAGAATTAGGGTTCGATTCCGGAGAGGGAGCCTGAGAAACGGCTACCACATCCAAGGAAGGCAGCAGGCGCGTAAATTACCCAATCCTGACACAGGGAGGTAGTGACAATAAATAACAATGCCGGGCTTT…
	AJ402355_eukaryote_clone_OLI11150	AACTATACAGTGAAACTGCGAGTGGCTCATTATATCAGTTATAGTTTATTTGATAG-TACCTACTACTTGGATAACCGTAGTAATTCTAGAGCTAATACATGCATAAAGACCCGACTGTTAAGGGTTGTATTTATTAGATAGAGACCATCGCTGTGGTGAATCATAATAAATTTGCGAATCGTA--GACCAACGATGAATCATTCAAGTTTCTGCCCTATCAGCTGTCGATGGTAGGGTATTGGCCTACCATGGCGTTAACGGGTGACGGAGAATTAGGGTTCGATTCCGGAGAGGGAGCCTGAGAGACGGCTACCACATCCAAGGAAGGCAGCAGGCGCATAAATTACCCAATCCTGACACAGGGAGGTAGTGACAATAAATAACAATGCGGA--CGT…
	AJ402357_eukaryote_clone_OLI11006	GATTATACTGTGAAACTGCGAACGGCTCATTATATCAGTTATAGTTTATTTGATAATAACTTACTACTTGGATAACCGTAGTAATTCTAGAGCTAATACATGCACCAAATCCCGACTGTTAAGGGATGTATTTATTAGATATCAACCGATACTTTGGTGAGTCATAATAACTTTGCGAATCGCAGCGTACGGCGATGAATCATTCAAGTTTCTGCCCTATCAGCTTTCGATGGTAGTGTATTGGACTACCATGGCGGTGACGGGTAACGGAGAATTAGGGTTCGATTCCGGAGAGGGAGCCTGAGAGATGGCTACCACATCCAAGGAAGGCAGCAGGCGCGTAAATTACCCAATCCCAATTCGGGGAGGTAGTGACAATAAATATCAAAGCGGGGCCCT…
	AM493687_Cafeteria_sp_CAFSW0510	-----GAAAGCGAAACTGCGAATGGCTCATTATATCAGTTATAGTTTATTTGATAGTTTTC--CTATATGGATAACCGTAGTAATTCTAGAGCTAATACATGCACGAAGTCCGGATCCC-GAAGGATGCGTTTATTAGATAC-AACCTTCAAACAGGTGAATCATAATAACCGAGCGAACCTCGAT----AGAGGTGGTTCATTCAAGTTTCTGCCCTATCAGCTTTCGATGGTAGGGTATTGGCCTACCATGGCGTTAACGGGTAACGGAGAATTAGGGTTCGATTCCGGAGAGGGAGCCTGAGAAACGGCTACCACATCCAAGGAAGGCAGCAGGCGCGTAAATTACCCAATCCTAAAGCAGGGAGGTAGTGACAAGAAATACCGACGGGTGACTTA…
	AY129064_uncultured_marine_eukaryote	AACTATACTGTGAAACTGCGAATGGCTCATTATATCAGTTATAGTTTATTTGATAG-ACCTTACTACTTGGATAACCGTAGTAATTCTAGAGCTAATACATGCGTTAAGTCCCGACTGTTAAGGGATGTATTTATTAGATAGAGACCATCGCTGTGGTGACTCATAATAACTTTGCGAATCGTATGGGCCGACGATGAATCATTCAAGTTTCTGCCCTATCAGCTGTCGATGGTAGGGTATTGGCCTACCATGGCGTTAACGGGTGACGGAGAATTAGGGTTCGATTCCGGAGAGGGAGCCTGAGAGACGGCTACCACATCCAAGGAAGGCAGCAGGCGCGTAAATTACCCAATCCTGACACAGGGAGGTAGTGACAATAAATAACAATGCGGGGCTCT…
	AY381181_uncultured_marine_eukaryote	AACTATACTGTGAAACTGCGAATGGCTCATTATATCAGTTATAGTTTATTTGATAG-ACCTTACTACTTGGATAACCGTAGTAATTCTAGAGCTAATACATGCGTTAAGTCCCGACTATTAAGGGATGTATTTATTAGATAGAGACCATCGCTGTGGTGACTCATAATAACTTTGCGAATCGTATGGACCGACGATGAATCATTCAAGTTTCTGCCCTATCAGCTGTCGATGGTAGGGTATTGGCCTACCATGGCGTTAACGGGTGACGGAGAATTAGGGTTCGATTCCGGAGAGGGAGCCTGAGAGACGGCTACCACATCCAAGGAAGGCAGCAGGCGCGTAAATTACCCAATCCTGACACAGGGAGGTAGTGACAATAAATAACAATACGGGGCGCT…
	AY381186_uncultured_marine_eukaryote	AACTATACAGTGAAACTGCGAATGGCTCATTATATCAGTTATAGTTTATTTGACAGTACTTTACTACTTGGATAACCGTAGTAATTCTAGAGCTAATACATGCTTCAAGACCCAACTGCTACGGGTTGTATTTATTAGATAGAAACCAATGCTGTGGTGAGTCATAATAACTTTGCGAATCGCATGGGCCGGCGATGAATCATTCAAGTTTCTGCCCTATCAGCTGTCGATGGTAGGGTATTGGCCTACCATGGCGTTAACGGGTAACGGAGAATTAGGGTTCGATTCCGGAGAGGGAGCCTGAGAGACGGCTACCACATCCAAGGAAGGCAGCAGGCGCGTAAATTACCCAATCCTGACACAGGGAGGTAGTGACAATAAATAACAATACGGGGCGCT…
	AY381196_uncultured_marine_eukaryote	C-TTATACGGTGAAACTGCGAATGGCTCATTATATCAGTTATAGTTTATTTGATAG-ACGTTACTACTTGGATAACCGTAGTAATTCTAGAGCTAATACATGCGTGGAGGGGTGACGGTTAAGCCCTGCGTTTATTAGATACAAAACCGATATGTGGTGAATCATAATAACTTTGCGAATCGTACGAGTCGACGATGAATCATTCAAGTTTCTGCCCTATCAGCTGTCGATGGTAGGGTATTGGCCTACCATGGCGTTAACGGGTGACGGAGAATTAGGGTTCGATTCCGGAGAGGGAGCCTGAGAGACGGCTACCACATCCATGGAAGGCAGCAGGCGCGTAAATTACCCAATCCTGACACAGGGAGGTAGCGACAAAAAATAACGAAGAATGGCTTT…
	AY520444_Bicosoeca_petiolata	AACTATACTGTGAAACTGCGAATGGCTCATTATATCAGTTATAGTTTATTTGATAGTCCCTTACTACTTGGATAACCGTAGTAACTCTAGAGCTAATACATGCGTCAAGTCCCGACTGCTAAAGGATGTATTTATTAGATCC-AACCAACCCCCTGGTGAATCATGATAACTGAGCGAATCGCATGGGCCGGCGATGGTTCATTCAAGTTTCTGCCCTATCAGCTTTCGATGGTAGGGTATTGGCCTACCATGGCATTAACGGGTAACGGAGAATTAGGGTTCGATTCCGGAGAGGGAGCCTGAGAAACGGCTACCACATCCAAGGAAGGCAGCAGGCGCGTAAATTACCCAATCCTGACACAGGGAGGTAGTGACAATAAATATCAATACGGGG--CC…
	AY520445_Bicosoeca_vacillans	AATTGTACAGTGAAACTGCGAATGGCTCATTATATCAGTTATAGTTTATTTGATAGTTCCTTACTAGATGGATAACCGTAGTAATTCTAGAGCTAATACATGCGCGAAGTCCCGACTTTTAAGGGATGTATTTATTAGATAT-AACCATCCGGTTGGTGAATCATGGTAACTGAGCGAATCGCATGGGCCGGCGATGGTTCATTCAAGTTTCTGCCCTATCAGCTTTCGATGGTAGGGTATTGGCCTACCATGGCGTTAACGGGTAACGGAGAATTAGGGTTCGATTCCGGAGAGGGAGCCTGAGAAACGGCTACCACATCCAAGGAAGGCAGCAGGCGCGTAAATTACCCAATCCTAACACAGGGAGGTAGTGACAATAAATAACGATACGGAACCCA…
	AY520446_Caecitellus_parvulus	CCTTGTACGGTGAAACTGCGAATGGCTCAATAAATCGGTTTTAAGATACATGATAGTCTCT--CTACTTGGATAACCGTAGCAATTCTAGAGCTAATACATGC----------TATCCTT---GGGTGAGCTTATTAGATCC-AACCA----CGTGGTGAGTCATAGTAATCAATCTGATTG-----CAAGCCGACGGTTCATTCTCGATTCCGCCCTATCAGCTTTCGACGGTAGGGTATTGGCCTACCGTGGCGTTAACGGGTAACGGAGAATTAGGGTTCGATTCCGGAGAGGGAGCCTGAGAAACGGCTACCACATCCAAGGAAGGCAGCAGGCGCGTAAATTACCCAATCCTAAAGCAGGGAGGTAGTGACAATAAATACTGACGCCGGATTCA…
	AY520448_Cafeteria_minima	ATTAACACTGTGGAACTGCGGACGGCTCATTACAAGGGTTTGAATGTACGTGAAGATAAAGT--TAAAAGGATATCTTTCGGAA-ACGAAAGCTAATACTTGCTAGAAGGGCGGATGGTTGAAGCCCGCGTTTGTCAGACCT-AACCAACATTTTGGTGAGTCATGACAACCTGACGGACCGCAGGCGCCAGCGGTGCTTCACATCACATTCCCATCTATCAGCT--TGCAGGCAGGATAGGGCCCTGTCTGGGCGTTGACGGGTAACGGAGAATTAGGGTTCGATTCCGGAGAGGTCGCCTGAGACACGGCGCCCGTGTATACGTATAACAGCAGGCGTGTAAATTATTCCTTCCAAATTCTGGGAGATAGCG-CGTCTATTGCCAAGGCGAGACC-T…
	AY520449_Cafeteria_minima	ATTAACACTGTGGAACTGCGGACGGCTCATTACAAGGGTTTGAATGTACGTGAAGATAAAGT--TAAAAGGATATCTTTCGGAA-ACGAAAGCTAATACTTGCTAGAAGGGCGGATGGTTGAAGCCCGCGTTTGTCAGACCT-AACCAACATTTTGGTGAGTCATGACAACCTGACGGACCGCAGGCGCCAGCGGTGCTTCACATCACATTCCCATCTATCAGCT--TGCAGGCAGGATAGGGCCCTGTCTGGGCGTTGACGGGTAACGGAGAATTAGGGTTCGATTCCGGAGAGGTCGCCTGAGACACGGCGCCCGTGTATACGTATAACAGCAGGCGTGTAAATTATTCCTTCCAAATTCTGGGAGATAGCG-CGTCCATTGCCAAGGCGAGACC-T…
	AY520452_Paramonas_globosa	A-TCATACAGTGAAACTGCGAATGGCTCATTATATCAGTTATAATTTATTTGATAGTCCCT-ACTACTTGGATAACCGTAGTAATTCTAGAGCTAATACATGCGCAAAGCCCCGACTC--GAGGGGTGCATTTGTTAGATTA-AACCAACCCTCTGGTGAATCATAATAACTGAGCGAACCGCATGCAGCGGCGGTGGTTCATTCAAGTTTCTGCCCTATCAGCTTTCGATGGTAGGGTATTGGCCTACCATGGCGTTAACGGGTAACGGAGAATTAGGGTTCGGTTCCGGAGAGGGAGCCTGAGAGATGGCTACCACATCCAAGGAAGGCAGCAGGCGCGTAAATTACCCAATCCTGACACAGGGAGGTAGTGACAAGAAATATCAATGAGGAGC-CT…
	AY520455_Caecitellus_parvulus	CCTTGTACGGTGAAACTGCGAATGGCTCAATAAATCGGTTTTAAGATACTTGATAGTCTAC--CTACTTGGATAACCGTAGTAATTCTAGAGCTAATACATGA-----------AGCCTT---GGGTGAATTTATTAGATAC-AACCA----AGTGGTGAGTCATAGTAACTAATCTGATCG-----CAAGCCGACGGTTCATTCTCGATTCCGCCCTATCAGCTTTCGACGGTAGGGTATTGGCCTACCGTGGCGTTAACGGGTAACGGAGAATTAGGGTTCGATTCCGGAGAGGGAGCCTGAGAAACGGCTACCACATCCAAGGAAGGCAGCAGGCGCGTAAATTACCCAATCCTAATGCAGGGAGGTAGTGACAATAAATACTGACGCTGGACTCT…
	AY520456_Caecitellus_parvulus	CCTTGTACGGTGAAACTGCGAATGGCTCAATAAATCGGTTTTAAGATACTTGATAGTCTAC--CTACTTGGATAACCGTAGTAATTCTAGAGCTAATACATGA----------CAGCCTT---GGGTGAATTTATACGATAC-AACCA----AGTGGTGAGTCATAGTAACTAATCTGATCG-----CAAGCCGACGGTTCATTCTCGATTCCGCCCTATCAGCTTTCGACGGTAGGGTATCGGCCTACCGTGGCGTTAACGGGTAACGGAGAATTAGGGTTCGATTCCGGAGAGGGAGCCTGAGAAACGGCTACCACATCCAAGGAAGGCAGCAGGCGCGTAAATTACCCAATCCTAATGCAGGGAGGTAGTGACAATAAATACTGACTCTGGACTCT…
	AY520457_Caecitellus_parvulus	CCTTGTACGGTGAAACTGCGAATGGCTCAATAAATCGGTTTTAAGATACTTGATAGTCTAC--CTACTTGGATAACCGTAGTAATTCTAGAGCTAATACATGC-----------ATCCTT---GGGTGAACTTATTAGATCC-AACCA----CGTGGTGAGTCATAGTAATTAATCTGATCG-----CAAGCCGACGGTTCATTCTCGATTCCGCCCTATCAGCTTTCGACGGTAGGGTATTGGCCTACCGTGGCGTTAACGGGTAACGGAGAATTAGGGTTCGATTCCGGAGAGGGAGCCTGAGAAACGGCTACCACATCCAAGGAAGGCAGCAGGCGCGTAAATTACCCAATCCTAAAGCAGGGAGGTAGTGACAATAAATACTGACGCTGGACTCA…
	AY642126_Caecitellus_parvulus	CCTTGTACGGTGAAACTGCGAATGGCTCAATAAATCGGTTTTAAGATACATGATAGTCTCT--CTACTTGGATAACCGTAGCAATTCTAGAGCTAATACATGC----------TATCCTT---GGGTGAGCTTATTAGATCC-AACCA----CGTGGTGAGTCATAGTAATCAATCTGACTG-----CAAGCCGGCGGTTCATTCTCGATTCCGCCCTATCAGCTTTCGACGGTAGGGTATTGGCCTACCGTGGCGTTAACGGGTAACGGAGAATTAGGGTTCGATTCCGGAGAGGGAGCCTGAGAAACGGCTACCACATCCAAGGAAGGCAGCAGGCGCGTAAATTACCCAATCCTAAAGCAGGGAGGTAGTGACAATAAATACTGACGCCGGACTCA…
	AY827847_Caecitellus_parvulus	CCTTGTACGGTGAAACTGCGAATGGCTCAATAAATCGGTTTTAAGACACTTGATAGTCTCT--CTACTTGGATAACCGTAGCAATTCTAGAGCTAATACATGC----------TATCCTT---GGGTGAGCTTATTAGATCC-AACCA----CGTGGTGAGTCATAGTAATCAATCTGATTG-----CAAGCCGACGGTTCAATCTCGATTCCGCCCTATCAGCTTTCGACGGTAGGGTATTGGCCTACCGTGGCGTTAACGGGTAACGGAGAATTAGGGTTCGATTCCGGAGAGGGAGCCTGAGAAACGGCTACCACATCCAAGGAAGGCAGCAGGCGCGTAAATTACCCAATCCTAAAGCAGGGAGGTAGTGACAATAAATACTGACGCCGGATTCA…
	AY827848_Caecitellus_parvulus	CCTTGTACGGTGAAACTGCGAATGGCTCAATATTTCGGTTTTAAGACACTTGATAGTCTCT--CTACTTGGATAACCGTAGCAATTCTAGAGCTAATACATGC----------TATCCTT---GGGTGAGCTTATTAGATCC-AACCA----CGTGGTGAGTCATAGTAATCAATCTGATTG-----CAAGCCGACGGTTCAATCTCGATTCCGCCCTATCAGCTTTCGACGGTAGGGTATTGGCCTACCGTGGCGTTAACGGGTAACGGAGAATTAGGGTTCGATTCCGGAGAGGGAGCCTGAGAAACGGCTACCACATCCAAGGAAGGCAGCAGGCGCGTAAATTACCCAATCCTAAAGCAGGGAGGTAGTGACAATAAATACTGACGCCGGATTCA…
	AY827849_Cafeteria_roenbergensis	-----GAAAGCGAAACTGCGAATGGCTCATTATATCAGTTATAGTTTATTTGATAGTTTTC--CTATATGGATAACCGTAGTAATTCTAGAGCTAATACATGCACGAAGTCCGGATCCC-GAAGGATGCGTTTATTAGATAC-AACCTTCAAACAGGTGAATCATAATAACCGAGCGAACCTCGAT----AGAGGTGGTTCATTCAAGTTTCTGCCCTATCAGCTTTCGATGGTAGGGTATTGGCCTACCATGGCGTTAACGGGTAACGGAGAATWAGGGTTYGWTTCCGGAGAGGGAGCCTGAGAAACGGCTACCACATCCAAGGAAGGCAGCAGGCGCGTAAATTACCCAATCCTAAAGCAGGGAGGTARYGACAAGAAATACCGACGGGTGACTTA…
	AY827850_Cafeteria_roenbergensis	-----GAAAGCGAAACTGCGAATGGCTCATTATATCAGTTATAGTTTATTTGATAGTTTTC--CTATATGGATAACCGTAGTAATTCTAGAGCTAATACATGCACGAAGTCCGGATCCY-GAAGGATGCGTTTATTAGATAC-AACCTTCARAMAGGTGAATCATAATAACCGAGCGAACCTCGAT----AGAGGTGGTTCATTCAAGTTTCTGCCCTATCAGCTTTCGATGGTAGGGTATTGGCCTACCATGGCGTTAACGGGTAACGGAGAATTAGGGTTCGATTCCGGAGAGGGAGCCTGAGAAACGGCTACCACATCCAAGGAAGGCAGCAGGCGCGTAAATTACCCAATCCTAAAGCAGGGAGGTAGTGACAAGAAATACCGACGGGTGRCYTW…
	AY827851_Cafeteria_roenbergensis	-----GAAAGCGAAACTGCGAATGGCTCATTATATCAGTTATAGTTTATTTGATAGTTTTC--CTATATGGATAACCGTAGTAATTCTAGAGCTAATACATGCACGAAGTCCGGATCCY-GAAGGATGCGTTTATTAGATAC-AACCTTCAMAMAGGTGAATCATAATAACCGAGCGAACCTCGAT----AGAGGTGGTTCATTCAAGTTTCTGCCCTATCAGCTTTCGATGGTAGGGTATTGGCCTACCATGGCGTTAACGGGTAACGGAGAATTAGGGTTCGATTCCGGAGAGGGAGCCTGAGAAACGGCTACCACATCCAAGGAAGGCAGCAGGCGCGTAAATTACCCAATCCTAAAGCAGGGAGGTAGTGACAAGAAATACCGACGGGTGACTTA…
	BHU51151_Blastocystis_hominis	A-AC-TAGTTTGGAACTGCGAATGGCTCATTATATCAGTTATAGTTTATTTGGT-GAAGTGTACTACTTGGATAACCGTAGTAATTCTAGGGCTAATACATGAGA------AAGTCCTCT---AGGTGTGTTTATTAGAATGAAACCATAT-GATAGTGAGTAATAGTAACCTATCGTATCGCATGC-GTAGCGATGAGTCTTTCAAGTTTCTGCCCTATCAGCTTTCGATGGTAGTATATGGGCCTACCATGGCAGTAACGGGTAACGAAGAATTTGGGTTCGATTTCGGAGAGGGAGCCTGAGAGATGGCTACCACATCCAAGGAAGGCAGCAGGCGCGTAAATTACCCAATCCTGACACAGGGAGGTAGTGACAATAAATCACAATGCGGGACT--…
	DQ102392_Pseudobodo_tremulans	-----GAAAGCGAAACTGCGAATGGCTCATTATATCAGTTATAGTTTATTTGATAGTTCTT--CTATATGGATAACCGTAGTAATTCTAGAGCTAATACATGCACCAAGTCCGGATCCC-GAAGGATGCGTTTATTAGATAC-AACCTTCAAAAAGGTGAATCATAATAACCGAGCGAACCTCGAC----AGAGGTGGTTCATTCAAGTTTCTGCCCTATCAGCTTTCGATGGTAGGGTATTGGCCTACCATGGCGTTAACGGGTAACGGAGAATTAGGGTTCGATTCCGGAGAGGGAGCCTGAGAAACGGCTACCACATCTAAGGAAGGCAGCAGGCGCGTAAATTACCCAATCCTAAAGCAGGGAGGTAGTGACAAGAAATACCGACGGGTGGCCTT…
	DQ220712_Caecitellus_pseudoparvulus	CCTTGTACGGTGAAACTGCGAATGGCTCAATAAATCGGTTTTAAGATACTTGATAGTCTAC--CTACTTGGATAACCGTAGTAATTCTAGAGCTAATACATGA-----------AGCCTT---GGGTGAATTTATTAGATAC-AACCA----AGTGGTGAGTCATAGTAACTAATCTGATCG-----CAAGCCGACGGTTCATTCTCGATTCCGCCCTATCAGCTTTCGACGGTAGGGTATTGGCCTACCGTGGCGTTAACGGGTAACGGAGAATTAGGGTTCGATTCCGGAGAGGGAGCCTGAGAAACGGCTACCACATCCAAGGAAGGCAGCAGGCGCGTAAATTACCCAATCCTAATGCAGGGAGGTAGTGACAATAAATACTGACGCTGGACTCT…
	DQ220713_Caecitellus_paraparvulus	CCTTGTACGGTGAAACTGCGAATGGCTCAATAAATCGGTTTTAAGACACTTGATAGTCTCT--CTACTTGGATAACCGTAGCAATTCTAGAGCTAATACATGC----------TATCCTT---GGGTGAGCTTATTAGATCC-AACCA----CGTGGTGAGTCATAGTAATCAATCTGATTG-----CAWGCCGACGGTTCAATCTCGATTCCGCCCTATCAGCTTTCGACGGTAGGGTATTGGCCTACCGTGGCGTTAACGGGTAACGGAGAATTAGGGTTCGATTCCGGAGAGGGAGCCTGAGAAACGGCTACCACATCCAAGGAAGGCAGCAGGCGCGTAAATTACCCAATCCTAAAGCAGGGAGGTAGTGACAATAAATACTGACGCCGGATTCA…
	DQ220714_Caecitellus_paraparvulus	CCTTGTACGGTGAAACTGCGAATGGCTCAATAAATCGGTTTTAAGACACTTGATAGTCTCT--CTACTTGGATAACCGTAGCAATTCTAGAGCTAATACATGC----------TATCCTT---GGGTGAGCTTATTAGATCC-AACCA----CGTGGTGAGTCATAGTAATCAATCTGATTG-----CAAGCCGACGGTTCAATCTCGATTCCGCCCTATCAGCTTTCGACGGTAGGGTATTGGCCTACCGTGGCGTTAACGGGTAACGGAGAATTAGGGTTCGATTCCGGAGAGGGAGCCTGAGAAACGGCTACCACATCCAAGGAAGGCAGCAGGCGCGTAAATTACCCAATCCTAAAGCAGGGAGGTAGTGACAATAAATACTGACGCCGGATTCA…
	DQ220715_Caecitellus_paraparvulus	CCTTGTACGGTGAAACTGCGAATGGCTCAATAAATCGGTTTTAAGACACTTGATAGTCTCT--CTACTTGGATAACCGTAGCAATTCTAGAGCTAATACATGC----------TATCCTT---GGGTGAGCTTATTAGATCC-AACCA----CGTGGTGAGTCATAGTAATCAATCTGATTG-----CAAGCCGACGGTTCAATCTCGATTCCGCCCTATCAGCTTTCGACGGTAGGGTATTGGCCTACCGTGGCGTTAACGGGTAACGGAGAATTAGGGTTCGATTCCGGAGAGGGAGCCTGAGAAACGGCTACCACATCCAAGGAAGGCAGCAGGCGCGTAAATTACCCAATCCTAAAGCAGGGAGGTAGTGACAATAAATACTGACGCCGGATTCA…
	DQ220716_Caecitellus_paraparvulus	CCTTGTACGGTGAAACTGCGAATGGCTCAATAAATCGGTTTTAAGACACTTGATAGTCTCT--CTACTTGGATAACCGTAGCAATTCTAGAGCTAATACATGC----------TATCCTT---GGGTGAGCTTATTAGATCC-AACCA----CGTGGTGAGTCATAGTAATCAATCTGATTG-----CAAGCCGACGGTTCAATCTCGATTCCGCCCTATCAGCTTTCGACGGTAGGGTATTGGCCTACCGTGGCGTTAACGGGTAACGGAGAATTAGGGTTCGATTCCGGAGAGGGAGCCTGAGAAACGGCTACCACATCCAAGGAAGGCAGCAGGCGCGTAAATTACCCAATCCTAAAGCAGGGAGGTAGTGACAATAAATACTGACGCCGGATTCA…
	DQ220717_Caecitellus_paraparvulus	CCTTGTACGGTGAAACTGCGAATGGCTCAATAAATCGGTTTTAAGACACTTGATAGTCTCT--CTACTTGGATAACCGTAGCAATTCTAGAGCTAATACATGC----------TATCCTT---GGGTGAGCTTATTAGATCC-AACCA----CGTGGTGAGTCATAGTAATCAATCTGATTG-----CAAGCCGACGGTTCAATCTCGATTCCGCCCTATCAGCTTTCGACGGTAGGGTATTGGCCTACCGTGGCGTTAACGGGTAACGGAGAATTAGGGTTCGATTCCGGAGAGGGAGCCTGAGAAACGGCTACCACATCCAAGGAAGGCAGCAGGCGCGTAAATTACCCAATCCTAAAGCAGGGAGGTAGTGACAATAAATACTGACGCCGGATTCA…
	DQ220718_Pseudobodo_tremulans	A-TTATACAGCGAAACTGCGAATGGCTCATTATATCAGTTATAGTTTATTTGATAG-TCCCTACTACTTGGATAACCGTAGTAATTCTAGAGCTAATACATGCACCAAGTCCTGACTGCTAAAGGATGTATTTATTAGATATAAACCAATGGGTCGGTGAATCACAATAACTTAGCGGATCGCAGTGGTCGGCGATGAATCATTCAAGTTTCTGCCCTATCAGCTTTCGATGGTAGGGTATTGGCCTACCATGGCGTTAACGGGTAACGGAGAATTAGGGTTCGATTCCGGAGAGGGAGCCTGAGAAACGGCTACCACTTCTACGGAAGGCAGCAGGCGCGTAAATTACCCAATCCTGACATAGGGAGGTAGTGACAAAAAATAACAATACGTGACC-T…
	DQ230538_Caecitellus_pseudoparvulus	CCTTGTACGGTGAAACTGCGAATGGCTCAATAAATCGGTTTTAAGATACTTGATAGTCTAC--CTACTTGGATAACCGTAGTAATTCTAGAGCTAATACATGA-----------AGCCTT---GGGTGAATTTATTAGATAC-AACCA----AGTGGTGAGTCATAGTAACTAATCTGATCG-----CAAGCCGACGGTTCATTCTCGATTCCGCCCTATCAGCTTTCGACGGTAGGGTATTGGCCTACCGTGGCGTTAACGGGTAACGGAGAATTAGGGTTCGATTCCGGAGAGGGAGCCTGAGAAACGGCTACCACATCCAAGGAAGGCAGCAGGCGCGTAAATTACCCAATCCTAATGCAGGGAGGTAGTGACAATAAATACTGACGCTGGACTCT…
	DQ269469_Halocafeteria_sp_EHF0502	CTTTATACGGTGAAACTGCGAATGGCTCATTATATCAGTTATAGTTYCTTTGATAGTCCCT--CTACATGRATAACCGTAGTAATTCYAGAGCTAATACATGCGCTAAACCCCTGTC----AAGGGTGTATTTATTAGATACTAACCAACACTTGGGTGAATCATAATAACTGAACGAATCGCTCTT-GCAGCGATGTTTCATTCAAGTTTCTGCCCTATCAGCTTTCGATGGTAGGGTATTGGCCTACCATGGCTTTAACGGGTAACGGAGARTTAGGGTTCGATTCCGGAGAGGGAGCCTGAGAAACGGCTACCACATCCAAGGAAGGCAGCAGGCGCGTAAATTACCCAATCYTARYACAGGGAGGTAGTGACAAGAAATASCGATACGGAACCCA…
	DQ269470_Halocafeteria_seosinensis	CTTTATACGGTGAAACTGCGAATGGCTCATTATATCAGTTATAGTTTCTTTGATAGTCCCT--CTACATGGATAACCGTAGTAATTCTAGAGCTAATACATGCGCTAACCCCCTGTC----AAGGGTGTATTTATTAGATACTAACCAACATTTGGGTGAATCATAATAACTGAACGAATCGCTGTT-GCAGCGATGTTTCATTCAAGTTTCTGCCCTATCAGCTTTCGATGGTAGGGTATTGGCCTACCATGGCTTTAACGGGTAACGGAGAATTAGGGTTCGATTCCGGAGAGGGAGCCTGAGAAACGGCTACCACATCCAAGGAAGGCAGCAGGCGCGTAAATTACCCAATCCTAACACAGGGAGGTAGTGACAAGAAATACCGATACGGAACCCA…
	DQ287959_Theileria_buffeli	TTTTATATGGTGAAACTGCGAATGGCTCATTATAACAGTTATAGTTTATTTGATGTTCGTTTT-TACATGGATAACCGTGCTAATTGTAGGGCTAATACATGTTCGAGAC-------CTT---GGTGGCGTTTATTAGACCTAAACCAAACCACCGGTGATTCATAATAAACTTGCGAATCGCA---TTTTGCGATGTATCATTCAAGTTTCTGACCTATCAGCTTTGGACGGTAGGGTATTGGCCTACCGGGGCAGCGACGGGTAACGGGGAATTAGGGTTCGATTCCGGAGAGGGAGCCTGAGAAACGGCTACCACATCTAAGGAAGGCAGCAGGCGCGCAAATTACCCAATCCTGACACAGGGAGGTAGTGACAAGAAATAACAATACGGGGC--T…
	EF027355_Cafeteria_sp_GOT180	-----GAAAGCGAAACTGCGAATGGCTCATTATATCAGTTATAGTTTATTTGATAGTTTTC--CTATATGGATAACCGTAGTAATTCTAGAGCTAATACATGCACGAAGTCCGGATCCC-GAAGGATGCGTTTATTAGATAC-AACCTTCAAACAGGTGAATCATAATAACCGAGCGAACCTCGAT----AGAGGTGGTTCATTCAAGTTTCTGCCCTATCAGCTTTCGATGGTAGGGTATTGGCCTACCATGGCGTTAACGGGTAACGGAGAATTAGGGTTCGATTCCGGAGAGGGAGCCTGAGAAACGGCTACCACATCCAAGGAAGGCAGCAGGCGCGTAAATTACCCRATCCTAAAGCAGGGAGGTAGTGACAAGAAATACCGACGGGTGACTTA…
	EU106844_Caecitellus_sp_RCC1064	CCTTGTACGGTGAAACTGCGAATGGCTCAATAAATCGGTTTTAAGATACTTGATAGTCTAC--CTACTTGGATAACCGTAGTAATTCTAGAGCTAATACATGA-----------AGCCTT---GGGTGAATTTATTAGATAC-AACCA----AGTGGTGAGTCATAGTAACTAATCTGATCG-----CAAGCCGACGGTTCATTCTCGATTCCGCCCTATCAGCTTTCGACGGTAGGGTATTGGCCTACCGTGGCGTTAACGGGTAACGGAGAATTAGGGTTCGATTCCGGAGAGGGAGCCTGAGAAACGGCTACCACATCCAAGGAAGGCAGCAGGCGCGTAAATTACCCAATCCTAATGCAGGGAGGTAGTGACAATAAATACTGACGCTGGACTCT…
	EU106848_Caecitellus_sp_RCC1072	CCTTGTACGGTGAAACTGCGAATGGCTCAATAAATCGGTTTTAAGATACTTGATAGTCTAC--CTACTTGGATAACCGTAGTAATTCTAGAGCTAATACATGA-----------AGCCTT---GGGTGAATTTATTAGATAC-AACCA----AGTGGTGAGTCATAGTAACTAATCTGATCG-----CAAGCCGACGGTTCATTCTCGATTCCGCCCTATCAGCTTTCGACGGTAGGGTATTGGCCTACCGTGGCGTTAACGGGTAACGGAGAATTAGGGTTCGATTCCGGAGAGGGAGCCTGAGAAACGGCTACCACATCCAAGGAAGGCAGCAGGCGCGTAAATTACCCAATCCTAATGCAGGGAGGTAGTGACAATAAATACTGACGCTGGACTCT…
	EU106851_Caecitellus_sp_RCC1078	CCTTGTACGGTGAAACTGCGAATGGCTCAATAAATCGGTTTTAAGATACTTGATAGTCTAC--CTACTTGGATAACCGTAGTAATTCTAGAGCTAATACATGA-----------AGCCTT---GGGTGAATTTATTAGATAC-AACCA----AGTGGTGAGTCATAGTAACTAATCTGATCG-----CAAGCCGACGGTTCATTCTCGATTCCGCCCTATCAGCTTTCGACGGTAGGGTATTGGCCTACCGTGGCGTTAACGGGTAACGGAGAATTAGGGTTCGATTCCGGAGAGGGAGCCTGAGAAACGGCTACCACATCCAAGGAAGGCAGCAGGCGCGTAAATTACCCAATCCTAATGCAGGGAGGTAGTGACAATAAATACTGACGCTGGACTCT…
	EU260469_Fragilaria_vaucheriae	-TTCTTACTTTGAAACTGCGAACGGCTCATTATATCAGTTATAGTTTATTTGATAGTCCCTTACTACTTGGATAACCGTAGTAATTCTAGAGCTAATACATGCGTCAACACCT-------TTGGGTGGTATTTATTAGAAAGAAACCAACCCTGTGGTGAATCATAATAAGTTTGCGAATCGCACGGGCTGGCGATGGATCATTCAAGTTTCTGCCCTATCAGCTTTGGATGGTAGGGTATTGGCCTACCATGGCTTTAACGGGTAACGGGAAATTAGGGTTTGATTCCGGAGAGGGAGCCTGAGAGACGGCTACCACATCCAAGGAAGGCAGCAGGCGCGTAAATTACCCAATCCTGACACAGGGAGGTAGTGACAATAAATAACAATGCCGGGCCTT…
	EU446323_uncultured_marine_eukaryote	GATTATACAGTGAAACTGCGAACGGCTCATTATATCAGTTATTGTTTATTTGATTTCATTTCAGTATTTGGATATCTGTAGTAATTCTAGAGCTAATACATGCTTCAAGCCTGTGTGTTCCATGGGTGCGTTTATTAGACTGAAACCAATTCCTGGGTGAATCATAATAA--TAGCGGATCGCTTTTGCCGGCGACAAATCATTCAAGTTTCTGCCCTATCAGCTTTCGATGGTAGTGTATTGGACTACCATGGCGGTAACGGGTAACGGAGAATTAGGGTTCGATTCCGGAGAGGGAGCCTGAGAAATGGCTACCACATCCAAGGAAGGCAGCAGGCGCGTAAATTACCCAATCCTAATACAGGGAGGTAGTGACAATAAATATCCATGAGGGGCTCT…
	FJ032655_Cafeteria_roenbergensis	-------------------CGATGGCTCATTATATCAGTTATAGTTTATTTGATAGTTTTC--CTATATGGATAACCGTAGTAATTCTAGAGCTAATACATGCACGAAGTCCGGATCCC-GAAGGATGCGTTTATTAGATAC-AACCTTCAAACAGGTGAATCATAATAACCGAGCGAACCTCGAT----AGAGGTGGTTCATTCAAGTTTCTGCCCTATCAGCTTTCGATGGTAGGGTATTGGCCTACCATGGCGTTAACGGGTAACGGAGAATTAGGGTTCGATTCCGGAGAGGGAGCCTGAGAAACGGCTACCACATCCAAGGAAGGCAGCAGGCGCGTAAATTACCCAATCCTAAAGCAGGGAGGTAGTGACAAGAAATACCGACGGGTGACTTA…
	FJ821481_Oblongichytrium_sp_HK9	AATTATACTGTGAAACTGCGAATGGCTCATTATATCAGTTATAGTTTATTTGATAGTACCTTTCTACTTGGATAACCGTAGTAATTCTAGAGCTAATACATGCGTCAACGCCCGACTGCTAAGGGCTGTATTTATTAGATATAAACCAATGCTGTGGTGAGTCATAATAACTAAGCGAATCGTATGGGCCGACGATGAATCATTCAAGTTTCTGCCCTATCAGCTGTCGATGGTAGGGTATTGGCCTACCATGGCGTTAACGGGTGACGGAGAATTAGGGTTCGATTCCGGAGAGGGAGCCTGAGAGACGGCTACCACATCCAAGGAAGGCAGCAGGCGCGTAAATTACCCAATCCTAACACGGGGAGGTAGTGACAATAAATAACAATACGGGGCC--…
	FJ971853_Bicosoecida_gen_2_sp_EK_2010a	AACTATACCGTGAAACTGCGAATGGCTCATTATATCAGTTATAGTTTATTTGATAGTCCCT-ACTACTTGGATAACCGTAGTAATTCTAGAGCTAATACATGCGTACACGTCCGACTGCAAAGGATCGTATTTATTAGATAC-AACCAACCCCCAGGTGAATCATAATAACTGAGCGAACCGCAGGCAGCGGCGGTGGTTCATTCAAGTTTCTGCCCTATCAGCTTTCGATGGTAGGGTATTGGCCTACCATGGCGTTAACGGGTAACGGAGAATTAGGGTTCGGTTCCGGAGAGGGAGCCTGAGAGATGGCTACCACATCCAAGGAAGGCAGCAGGCGCGTAAATTACCCAATCCTGACACAGGGAGGTAGTGACAAGAAATAACAATGCGGAGGATT…
	FJ971856_Bicosoecida_gen_1_sp_EK_2010a	A-TTATACAGTGAAACTGCGAATGGCTCATTATATCAGTTATAGTTTATTTGATAGTCCTT-ACTACTTGGATAACCGTAGTAATTCTAGAGCTAATACATGCGCAAAGTCCCGACTTC-AAGGGATGTATTTGTTAGATAC-AACCAACCCTTTGGTGAATCATAATAACTGAGCGAACCGCATGCAGCGGCGGTGGTTCATTCAAGTTTCTGCCCTATCAGCTTTCGATGGTAAGGTATTGGCTTACGATGGCGTTGACGGGTAACGGAGGATTAGGGTTCGATTCCGGAGAGGGAGCCTGAGAGATGGCTACCACATCCAAGGTAGGCAGCAGGCGCGTAAATTACCCAATCCTGACACAGGGAGGTAGTGACAAGAAATAACAATGCGGAGG-CG…
	FR865766_Monochrysis_sp_CCAP_931_2	ACTTATACTGTGAAACTGCGAATGGCTCATTAAATCAGTTATGGTTTATTTGATGGTACCTTACTACTTGGATACCCGTAGTAATTCTAGAGCTAATACATGCAGGCAGTCCCGACTTT--AGGGATGTATTTATTAGATTTAAACCTTCTCTGTGCTGAGTCATACTAACTTTTCGAATCGCATGGGCCGGCGATGGTTCATTCAAATTTCTGCCCTATCAGCTTTCGATGGTAGGATAGAGGCCTACCATGGCGTTAACGGGTAACGGAGAATTAGGGTTCGATTCCGGAGAGGGAGCCTGAGAGACGGCTACCACATCCAAGGAAGGCAGCAGGCGCGCAAATTACCCAATCCTGACACAGGGAGGTAGTGACAAGAAATAACAATACAGGGCTCT…
	GMU83122_Gloeococcus_maximus	TGTTATACTGTGAAACTGCGAATGGCTCATTAAATCAGTTATAGTTTATTTGATGGTACC-TACTACTCGGATAACCGTAGTAATTCTAGAGCTAATACGTGCGTA-AATCCCGACTTC-AAGGGACGTATTTATTAGATTAAAGGCCAGCCTGCGGTGAATCATGATAACTTCACGAATCGCATGGGCCGGCGATGTTTCATTCAAATTTCTGCCCTATCAACTTTCGATGGTAGGATAGAGGCCTACCATGGTGGTAACGGGTGACGGAGGATTAGGGTTCGATTCCGGAGAGGGAGCCTGAGAGATGGCTACCACATCCAAGGAAGGCAGCAGGCGCGCAAATTACCCAATCCCGACACGGGGAGGTAGTGACAATAAATAACAATACCGGGCGCT…
	GQ223284_Rictus_lutensis	--TTATACAGTGAAACTGCGAATGGCTCATTATATCAGTTATAGTTTATTTGATGTTAAACACTTACTTGGATATCTGTAGTARTTCTAGAGTCAATACATGCTAAAAGCCACTAGTAAT---GGTTGCATTTATGACTTTGAATCCAATTCATTGGTGATACTACATAACTTCGCTAATTGATCATTTGATCAATATATCATTCAAGTTTCTGCCCTATCAGCT--TGATGGTAGTGTATTGGCCTACCATGGCGTTAACGGGTAACGGAGAATTAGGGTTCGATTCCGGAGAGGGAGCCTGAGAGACGGCTACCACATCCATGGAAGGCAGCAGGCGCGTAAATTACCCAATCCTGACTTAGGGAGGTAGTGAAAATAAATACCGATATGGTGGGTT…
	GQ223285_uncultured_Blastocystis	ATTTATACATTGAAACTGCGAATGGCTCATTATATCAGTTATAGTTTATTTGAT-AATTCGTACTCGTTGGATAACCGTAGTAATTCTAGGGCTAATACATGTATAAAGTTGTGTTTTTC---CAATGTATTTATTAG-CTTTAACCTTGCACATAGTGAGTGATAATAACTTAGTTAATCGCACGTAATAGCGATGTATCATTCAAGTTTCTGCCCTATCAGCTATCGATGGTAGTGTATTGGACTACCATGGCTTTAACGGGTAACGAAGAATTTGGGTTCGATTTCGGAGAGGGAGCCTGAGAGATGGCTACCACATCCAAGGAAGGCAGCAGGCGCGTAAATTACCCAATCCTAACACAGGGAGGTAGTGACAATAAATAACAATGTGGAACT-A…
	GU170207_Stramenopile_sp_ME5	ACTTAAACAGCGAAACTGTGGACGGCTCATTATATCAGTTATAGTTTATTTGATGGTGCCTTACTACATGGATAACTGTAGTAATTCTAGAGCTAATACATGCGTCAAGTCCCGACT---AAGGGATGTATTTATTAGACCCAAACCAACGCGTTGGTGAGTCATGATAACTGATCGGACCGCAGAGGGCGGCGGTGAATCATTCAAGTTTCTGCCCTATTAGCTTTCGATGGTAGGGTATTGGCCTACCATGGCGGTCATGGGTGACGGAGAATCAGGGTTCGATTCCGGAGAGGGAGCCTGAGAGACGGCTACCACATCCAAGGAAGGCAGCAGGCGCGTAAATTACCCAATCCTGACACAGGGAGGTAGTGACAAGAAATAACAAACCGGGGCCCT…
	GU170208_Stramenopile_sp_ME8	ACTTAAACAGCGAAACTGTGGACGGCTCATTATATCAGTTATAGTTTATTTGATGGTGCCTTGGTATATGGATACCTGCAGTAATTCTGGAGCTAATACATGCGTAAAGTCCC-------TTGGGATGTATTTATTAGATGGAAGCCAACGTTTTGGTGAGTCATGATAACTGATCGGACCGCAGTGGGCGGCGGTGAATCATTCAAGTTTCTGCCCTATTAGCTTACGATGGTAGGGTATTGGCCTACCATGGCGGTCATGGGTGACGGAGAATCAGGGTTTGATTCCGGAGAGGGAGCCTGAGAGACGGCTACCACATCCAAGGAAGGCAGCAGGCGCGAAAATTACCCAATCCTGACACAGGGAGGTAGTGACAAAGAATAACATACCGGGGCCTA…
	GU170212_Stramenopile_sp_MESS13	ACTTAAACAGCGAAACTGTGGACGGCTCATTATATCAGTTATAGTTTATTTGATGGTGCCTTACTACATGGATAACTGTAGTAATTCTAGAGCTAATACATGCGTCAAGTCCCGACT---AAGGGATGTATTTATTAGACCCAAACCAACGCGTTGGTGAGTCATGATAACTGATCGGACCGCAGAGGGCGGCGGTGAATCATTCAAGTTTCTGCCCTATTAGCTTTCGATGGTAGGGTATTGGCCTACCATGGCGGTCATGGGTGACGGAGAATCAGGGTTCGATTCCGGAGAGGGAGCCTGAGAGACGGCTACCACATCCAAGGAAGGCAGCAGGCGCGTAAATTACCCAATCCTGACACAGGGAGGTAGTGACAAGAAATAACAAACCGGGGCCCT…
	GU170213_Stramenopile_sp_MESS14	ACTTAAACAGCGAAACTGTGGACGGCTCATTATATCAGTTATAGTTTATTTGATGGTGCCTTACTACATGGATAACTGTAGTAATTCTAGAGCTAATACATGCGTCAAGTCCCGACT---AAGGGATGTATTTATTAGACCCAAACCAACGCGTTGGTGAGTCATGATAACTGATCGGACCGCAGAGGGCGGCGGTGAATCATTCAAGTTTCTGCCCTATTAGCTTTCGATGGTAGGGTATTGGCCTACCATGGCGGTCATGGGTGACGGAGAATCAGGGTTCGATTCCGGAGAGGGAGCCTGAGAGACGGCTACCACATCCAAGGAAGGCAGCAGGCGCGTAAATTACCCAATCCTGACACAGGGAGGTAGTGACAAGAAATAACAAACCGGGGCCCT…
	HM163291_Solenicola_setigera	--------------ACTGCGAATGGCTCATTATATCAGTTATAGTTTATTTGATAATGTTTGACTA-TTGGATAACCGTAGTAATTCTAGAGCTAATACATGCGCAAAGTCCCGACTGTTGAGGGATGTATTTATTAGATAACAACCAACA-TGTGTTGAGTCATGATAACTTAGCGGATCGCA---TTTGGCGACAAATCATTCAAGTTTCTGCCCTATCAGCTTTCGATGGTAGTGTATTGGACTACCATGGCATTCACGGGTAACGGAGGATTAGGGTTCGATTCCGGAGAGGGAGCCTGAGAGATGGCTACCACATCCAAGGAAGGCAGCAGGCGCGTAAATTACCCAATCCTAACTCAGGGAGGTAGTGACAATAAATATCAATGCGGGGCCTT…
	JN400256_Stichococcus_minutus	TGTTATACTGTGAAACTGCGAATGGATCATTAAATCAGTTATAGTTTATTTGATGGTACCTTACTACTCGGATAACCGTAGTAATTCTAGAGCTAATACGTGCGCA-AATCCCGACTTC-AAGGGACGTATTTATTAGATAAAGGCCGACCGCGCGGTGAATCATGATAACTTCACGAATCGCATGGGCCGGCGATGTTTCATTCAAATTTCTGCCCTATCAACTTTCGATGGTAGGATAGAGGCCTACCATGGTGGTAACGGGTGACGGGGGATTAGGGTTCGATTCCGGAGAGGGAGCCTGAGAAACGGCTACCACATCCAAGGAAGGCAGCAGGCGCGCAAATTACCCAATCCTGACACAGGGAGGTAGTGACAATAAATAACAATACCGGGCTTT…
	MALRRNAA_Mallomonas_striata	TATATACGAGTGAAACTGCGAATGGCTCATTATATCAGTTATAGTTTATTTGATGG-TACTTACTATATGGATAACCGTAGTAATTCTAGAGCTAATACATGCATCAAACCCCGACTTC-AAGGGGTGTATTTATTAGATTGAAACCAATGCTCTGGTGATTCATAATAACTTT-CGGATCGTCTTC---GACGATGCATCATTCAAGTTTCTGCCCTATCAGCTTTGGATGGTAGGGTATTGGCCTACCATGGCTTTAACGGGTAACGGAGAATTAGGGTTCGATTCCGGAGAGGGAGCCTGAGAAATGGCTACCACATCCAAGGAAGGCAGCAGGCGCGTAAATTACCCAATCCTGACACAGGGAGGTAGTGACAATAAATAACAATGCCGGGCTTT…
	MK704418_Cmarina_rDNA1	AT---TAGTGTAAATCTGCGAATGGCTCATTATATCAGTTATAGTTTATTTGATAGTACCTCA-TACTCGGATACCCGTAGTAATTCTAGAGCTAATACGTGCACTCAGTCC--------AAAGGATGTGCTTATTAGAG--AAACCAACATATTGGTGAATCATAATAATCAAACGGATCGTATGCGGCGACGATGTTTCATTCAAGTTTCTGCCCTATCAGCTTTCGATGGTAGGGTATTGGCCTACCATGGCACTGACGGGTAACGGAGAATTAGGGTTCGATTCCGGAGAGGGAGCCTGAGAAACGGCTACCACATCTAAGGAAGGCAGCAGGCGCGTAAATTACCCAATCCTAACTCAGGGAGGTAGTGACAATAAATAACGATGCGGAACCAT…
	MK704419_Cmarina_rDNA1	AT---TAGTGTAAATCTGCGAATGGCTCATTATATCAGTTATAGTTTATTTGATAGTACCTCA-TACTCGGATACCCGTAGTAATTCTAGAGCTAATACGTGCACTCAGTCC--------AAAGGATGTGCTTATTAGAG--AAACCAACATATTGGTGAATCATAATAATCAAACGGATCGTATGCGGCGACGATGTTTCATTCAAGTTTCTGCCCTATCAGCTTTCGATGGTAGGGTATTGGCCTACCATGGCACTGACGGGTAACGGAGAATTAGGGTTCGATTCCGGAGAGGGAGCCTGAGAAACGGCTACCACATCTAAGGAAGGCAGCAGGCGCGTAAATTACCCAATCCTAACTCAGGGAGGTAGTGACAATAAATAACGATGCGGAACCAT…
	MK704414_Cmarina_rDNA1	AT---TAGTGTAAATCTGCGAATGGCTCATTATATCAGTTATAGTTTATTTGATAGTACCTCA-TACTCGGATACCCGTAGTAATTCTAGAGCTAATACGTGCACTCAGTCC--------AAAGGATGTGCTTATTAGAA--AAACCAACACATTGGTGAATCATAATAATCAAACGGATCGTATGCGGCGACGATGTTTCATTCAAGTTTCTGCCCTATCAGCTTTCGATGGTAGGGTATTGGCCTACCATGGCACTGACGGGTAACGGAGAATTAGGGTTCGATTCCGGAGAGGGAGCCTGAGAAACGGCTACCACATCTAAGGAAGGCAGCAGGCGCGTAAATTACCCAATCCTAACTCAGGGAGGTAGTGACAATAAATAACGATGCGGAACCAT…
	MK704420_Cmarina_rDNA1	AT---TAGTGTAAATCTGCGAATGGCTCATTATATCAGTTATAGTTTATTTGATAGTACCTCA-TACTCGGATACCCGTAGTAATTCTAGAGCTAATACGTGCACTCAGTCC--------AAAGGATGTGCTTATTAGAG--AAACCAACATATTGGTGAATCATAATAATCAAACGGATCGTATGCGGCGACGATGTTTCATTCAAGTTTCTGCCCTATCAGCTTTCGATGGTAGGGTATTGGCCTACCATGGCACTGACGGGTAACGGAGAATTAGGGTTCGATTCCGGAGAGGGAGCCTGAGAAACGGCTACCACATCTAAGGAAGGCAGCAGGCGCGTAAATTACCCAATCCTAACTCAGGGAGGTAGTGACAATAAATAACGATGCGGAACCAT…
	MK704416_Cmarina_rDNA1	-------------------------------------------------------------------------------------------------------------------------------------------------------------------------------------------------------------------------------------------------------------------------------------------------------------------------------------------------------------------------------------GACAATAAATAACGATGCGGAACCAT…
	MK704415_Cmarina_rDNA1	AT---TAGTGTAAATCTGCGAATGGCTCATTATATCAGTTATAGTTTATTTGATAGTACCTCA-TACTCGGATACCCGTAGTAATTCTAGAGCTAGTACGTGCACTCAGTCC--------AAAGGATGTGCTTATTAGAA--AAACCAACATATTGGTGAATCATAATAATCAAACGGATCGTATGCGGCGACGATGTTTCATTCAAGTTTCTGCCCTATCAGCTTTCGATGGTAGGGTATTGGCCTACCATGGCACTGACGGGTAACGGAGAATTAGGGTTCGATTCCGGAGAGGGAGCCTGAGAAACGGCTACCACATCTAAGGAAGGCAGCAGGCGCGTAAATTACCCAATCCTAACTCAGGGAGGTAGTGACAATAAATAACGATGCGGAACCAT…
	MK704417_Cmarina_rDNA1	AT---TAGTGTAAATCTGCGAATGGCTCATTATATCAGTTATAGTTTATTTGATAGTACCTCA-TACTCGGATACCCGTAGTAATTCTAGAGCTAATACGTGCACTCAGTCC--------AAAGGATGTGCTTATTAGAA--AAACCAACATATTGGTGAATCATAATAATCAAACGGATCGTATGCGGCGACGATGTTTCATTCAAGTTTCTGCCCTATCAGCTTTCGATGGTAGGGTATTGGCCTACCATGGCACTGACGGGTAACGGAGAATTAGGGTTCGATTCCGGAGAGGGAGCCTGAGAAACGGCTACCACATCTAAGGAAGGCAGCAGGCGCGTAAATTACCCAATCCTAACTCAGGGAGGTAGTGACAATAAATAACGATGCGGAACCAT…
	MK704421_Cmarina_rDNA1	AT---TAGTGTAAATCTGCGAATGGCTCATTATATCAGTTATAGTTTATTTGATAGTACCTCA-TACTCGGATACCCGTAGTAATTCTAGAGCTAATACGTGCACTCAGTCC--------AAAGGATGTGCTTATTAGAG--AAACCAACATATTGGTGAATCATAATAATCAAACGGATCGTATGCGGCGACGATGTTTCATTCAAGTTTCTGCCCTATCAGCTTTCGATGGTAGGGTATTGGCCTACCATGGCACTGACGGGTAACGGAGAATTAGGGTTCGATTCCGGAGAGGGAGCCTGAGAAACGGCTACCACATCTAAGGAAGGCAGCAGGCGCGTAAATTACCCAATCCTAACTCAGGGAGGTAGTGACAATAAATAACGATGCGGAACCAT…
	JQ437261_Babesia_bigemina	TTTT-TACGGTGAAACTGCGAATGGCTCATTACAACAGTTATAGTTTCTTTGGAGTTCGTTT--TCCATGGATAACCGTGCTAATTGTAGGGCTAATACAAGTTCGAGGC-------CTT---GGCGGCGTTTATTAGTTCCTAACCACTT-TCTGGTGATTCATAATAAACTTGCGAATCGCTTTT----GCGATGTTCCATTCAAGTTTCTGCCCCATCAGCTT--GACGGTAGGGTATTGGCCTACCGAGGCAGCAACGGGTAACGGGGAATTAGGGTTCGATTCCGGAGAGGGAGCCTGAGAAACGGCTACCACATCTAAGGAAGGCAGCAGGCGCGCAAATTACCCAATCCTGACACAGGGAGGTAGTGACAAGAAATAACAATACAGGGC---…
	AB119446_Babesia_microti	TTTTATACAGCGAAACTGCGAATGGCTCATTAAAACAGTTATAGTTTATTTGATGTTCGTTT--TACATGGATAACCGTGGTAATTCTAGGGCTAATACATGCTCGAGGCGC--GTTTTT---CGTGGCGTTTATTAGACTTAACCAACCCCATCGGTGATTCATAATAAATTAGCGAATCGCATGGGCCGGCGATGTATCATTCAAGTTTCTGACCTATCAGCTTTGGACGGTAGGGTATTGGCCTACCGGGGCGACGACGGGTGACGGGGAATTGGGGTTCGATTCCGGAGAGGGAGCCTGAGAAACGGCTACCACATCTAAGGAAGGCAGCAGGCGCGCAAATTACCCAATCCTGACACAGGGAGGTAGTGACAAGAAATAACAATACAGGGC--T…
	KY463434_Babesia_canis	TTTT-TACGGTGAAACTGCGAATGGCTCATTAAAACAGTTATAGTTTATTTGGTATTCTTTT--TCCATGGATAACCGTGCTAATTGTAGGGCTAATACACGTTGGAGGC-------CTT---GGCCGCGTTTATTAGTTGTAACCTCCGCTTTCGGTGATTCATAATAAACTTGCGAATCGCTTTT---AGCGATGGACCATTCAAGTTTCTGACCCATCAGCTT--GACGGTAGGGTATTGGCCTACCGAGGCAGCAACGGGTAACGGGGAATTAGGGTTCGATTCCGGAGAGGGAGCCTGAGAGACGGCTACCACATCTAAGGAAGGCAGCAGGCGCGCAAATTACCCAATCCCGACACGGGGAGGTAGTGACAAGAAATAACAATACAGGGC---…
	KF928959_Babesia_bovis	TTGT-TACGGTGAAACTGCGAATGGCTCATTACAACAGTTATAGTTTCTTTGGAGTTCACTTT-GCTATGGATAACCGCGCTAATTGTGTGGCTAATACACGTTTGAGGT---------T---TACCGCGTTTACTGG--------------TCTTGTGATTTACAGT-AACCTGCGACTCGCTTTT---TGCGATATTCCATTCAAGTTTCTGACCCATCAGCTT--GACGGTAGGGTATTGGCCTCCCGAGGCATCGACGGGTAACGGGGAATTAGGGTTCGATTCCGGAGAGGGAGCCTGCGAGACGGCTACCACATCTAAGGAAGGCAGCAGGCGCGCAAATTACCCAATCCTGACACAGGGAGGTAGTGACAAGAAATACCAATACGGGGC---…
	KJ573374_Theileria_equi	---------------------------------------------TTATTTGATGTTAGTTTC-TACATGGATAACCGTGCTAATTGTAGGGCTAATACATGTTTGCTGT-------TTT---AGTTGCGTTTATTAGACCTAAACCTCCCCATCGGTGATTCATAATAAATTAGCGAATCGCATGGGCTGGCGATGTATCATTCAAGTTTCTGACCTATCAGCTTTGGACGGTAGGGTATTGGCCTACCGGGGCAACGACGGGTAACGGGGAATTAGGGTTCGATTCCGGAGAGGGAGCCTGAGAAACGGCTACCACATCTAAGGAAGGCAGCAGGCGCGCAAATTACCCAATCCTGACACAGGGAGGTAGTGACAAGAAATAACAATACGGGGC--T…
	JN572705_Theileria_velifera	TTTTATATGGTGAAACTGCGAATGGCTCATTACAACAGTTATAGTTTATTTGATGTTCGTTTC-TACATGGATAACCGTGCTAATTGTAGGGCTAATACATGTTCGAGGC-------CTT---GGCGGCGTTTATTAGACCTAAACCAACCCACCGGTGATTCATAATAAACTTGCGAATCGCGG--GGCTGCGATGTATCATTCAAGTTTCTGACCTATCAGCTTTGGACGGTAGGGTATTGGCCTACCGGGGCAACGACGGGTAACGGGGAATTAGGGTTCGATTCCGGAGAGGGAGCCTGAGAAACGGCTACCACATCTAAGGAAGGCAGCAGGCGCGCAAATTACCCAATCCTGACACAGGGAGGTAGTGACAAGAAATAACAATACGGGGC--T…
	HQ895984_Theileria_parva	TTTTATATGGTGAAACTGCGAATGGCTCATTACAACAGTTATAGTTTATTTGATGTTCGTTTT-TACATGGATAACCGTGCTAATTGTAGGGCTAATACATGTTCGAGGC-------CAT---GGCGGCGTTTATTAGACCTAAACCAAACCTCCGGTGATTCATAATAAATATGCGAATCGTA---TAGTGCGATGTATCATTCAAGTTTCTGACCTATCAGCTTTGGACGGTAGGGTATTGGCCTACCGGGGCAACGACGGGTAACGGGGAATTAGGGTTCGATTCCGGAGAGGGAGCCTGAGAAACGGCTACCACATCTAAGGAAGGCAGCAGGCGCGCAAATTACCCAATCCTGACACAGGGAGGTAGTGACAAGAAATAACAATACGGGGC--T…
;
end;
BEGIN mrbayes;
set autoclose=yes nowarn=yes autoreplace=yes;
lset nst=6 rates=invgamma;
mcmc ngen=20000000 printfreq=1000 samplefreq=3000 nchains=8 nruns=8 savebrlens=yes;
sumt burnin=2000;
sump burnin=2000;
end;
