# Supplementary material for: Morphology, Ultrastructure, and Mitochondrial Genome of the Marine Non-Photosynthetic Bicosoecid Cafileria marina Gen. et sp. nov
Source: Microorganisms. 2019 Aug 5;7(8):240. doi: 10.3390/microorganisms7080240 (PMC6723347; doi:10.3390/microorganisms7080240)
Supplement: Supplementary file 1 [file microorganisms-07-00240-s001.zip › Supplementary_data/Table_S1.xlsx]

## Sheet: Sheet1
Organism	Accession	Sequence Length	%GC	Taxonomy	db_xref
Nyctotherus ovalis	GU057832.1	41666	41.50%	Eukaryota; Alveolata; Ciliophora; Intramacronucleata; Armophorea; Armophorida; Metopidae; Nyctotherus	taxon:70075
Tetrahymena thermophila	AF396436.1	47577	20.80%	Eukaryota; Alveolata; Ciliophora; Intramacronucleata; Oligohymenophorea; Hymenostomatida; Tetrahymenina; Tetrahymenidae; Tetrahymena	taxon:5911
Paramecium caudatum	NC_014262.1	43660	22.40%	Eukaryota; Alveolata; Ciliophora; Intramacronucleata; Oligohymenophorea; Peniculida; Parameciidae; Paramecium	taxon:5885
Moneuplotes minuta	GQ903130.1	41978	35.30%	Eukaryota; Alveolata; Ciliophora; Intramacronucleata; Spirotrichea; Hypotrichia; Euplotida; Euplotidae; Moneuplotes	taxon:74792
Phaeodactylum tricornutum	NC_016739.1	77356	35.00%	Eukaryota; Stramenopiles; Bacillariophyta; Bacillariophyceae; Bacillariophycidae; Naviculales; Phaeodactylaceae; Phaeodactylum	taxon:2850
Endosymbiont of Durinskia baltica	JN378735.1	35505	31.00%	Eukaryota; Stramenopiles; Bacillariophyta; Bacillariophyceae; Bacillariophycidae; unclassified Bacillariophycidae	taxon:1079368
Thalassiosira pseudonana	DQ186202.1	43827	30.10%	Eukaryota; Stramenopiles; Bacillariophyta; Coscinodiscophyceae; Thalassiosirophycidae; Thalassiosirales; Thalassiosiraceae; Thalassiosira	taxon:35128
Ulnaria acus	NC_013710.1	46657	31.80%	Eukaryota; Stramenopiles; Bacillariophyta; Fragilariophyceae; Fragilariophycidae; Fragilariales; Fragilariaceae; Ulnaria	taxon:1436140
Cafeteria roenbergensis	AF193903.1	43159	27.30%	Eukaryota; Stramenopiles; Bicosoecida; Cafeteriaceae; Cafeteria	taxon:33653
Blastocystis sp. ATCC 50177/Nand II	NC_011213.1	28382	19.90%	Eukaryota; Stramenopiles; Blastocystis	taxon:478820
Ochromonas danica	NC_002571.1	41035	26.20%	Eukaryota; Stramenopiles; Chrysophyceae; Chromulinales; Chromulinaceae; Ochromonas	taxon:2986
Vischeria sp. CAUP Q 202	KU501221.1	41493	27.30%	Eukaryota; Stramenopiles; Eustigmatophyceae; Eustigmatales; Eustigmataceae; Vischeria	taxon:1805947
Monodopsis sp. MarTras21	KU501222.1	40948	33.70%	Eukaryota; Stramenopiles; Eustigmatophyceae; Eustigmatales; Monodopsidaceae; Monodopsis	taxon:1745953
Nannochloropsis oculata	KJ410688.1	40721	32.20%	Eukaryota; Stramenopiles; Eustigmatophyceae; Eustigmatales; Monodopsidaceae; Nannochloropsis	taxon:43925
Pseudoperonospora cubensis	KT072718.1	38553	22.40%	Eukaryota; Stramenopiles; Oomycetes; Peronosporales; Peronosporaceae; Pseudoperonospora	taxon:143453
Pythium ultimum	GU138663.1	59685	21.70%	Eukaryota; Stramenopiles; Oomycetes; Pythiales; Pythiaceae; Pythium	taxon:65071
Aphanomyces invadans	KX405005.1	49061	21.80%	Eukaryota; Stramenopiles; Oomycetes; Saprolegniales; Saprolegniaceae; Aphanomyces	taxon:157072
Saprolegnia ferax	NC_005984.1	46930	23.00%	Eukaryota; Stramenopiles; Oomycetes; Saprolegniales; Saprolegniaceae; Saprolegnia	taxon:4770
Thraustotheca clavata	KF226725.1	47382	23.40%	Eukaryota; Stramenopiles; Oomycetes; Saprolegniales; Saprolegniaceae; Thraustotheca	taxon:74557
Dictyota dichotoma	NC_007685.1	31617	36.50%	Eukaryota; Stramenopiles; PX clade; Phaeophyceae; Dictyotales; Dictyotaceae; Dictyota	taxon:2876
Ectocarpus siliculosus	NC_030223.1	37189	33.50%	Eukaryota; Stramenopiles; PX clade; Phaeophyceae; Ectocarpales; Ectocarpaceae; Ectocarpus	taxon:2880
Undaria pinnatifida	NC_023354.1	37402	32.50%	Eukaryota; Stramenopiles; PX clade; Phaeophyceae; Laminariales; Alariaceae; Undaria	taxon:74381
Costaria costata	NC_023506.1	37461	34.90%	Eukaryota; Stramenopiles; PX clade; Phaeophyceae; Laminariales; Costaria	taxon:2872
Synura synuroidea	NC_002174.1	34119	24.10%	Eukaryota; Stramenopiles; Synurophyceae; Synurales; Mallomonadaceae; Synura	taxon:47573
